# Supplementary material for: COPI vesicle formation and N-myristoylation are targetable vulnerabilities of senescent cells
Source: Nat Cell Biol. 2023 Nov 27;25(12):1804–20. doi: 10.1038/s41556-023-01287-6 (PMC10709147; doi:10.1038/s41556-023-01287-6)
Supplement: Supplementary file 3 — Contains Supplementary Tables 1–3 as different sheets in the Excel file [file 41556_2023_1287_MOESM3_ESM.xlsx]

## Sheet: Sup Table 1
Supplementary Table 1. Sequence of shRNAs used in this study.
shRNA	Sequence
COPB2.1	TTAAATATCTTTACAATGCTGT
COPB2.2	TAATTGAACACTCTAATCTGCA
COPB2.5	TCAATCATCCAAAATATCTTCA
COPA.1	TTCACTTTAGAAATCTTCACAG
COPA.2	TTGAATTTGAACTCAGTGGGAT
COPA.3	TTATATTTTTATTAGAGACGGG
COPA.4	TTGAAATTTAAATGTCTAAGGA
COPG1.1	TTTTCAATACAGAAGCTTGGGA
COPG1.4	TTCATTGTCATCATCCATCACA
COPG1.5	TTTTGAATGTGATCAGCTACAG
BCL2L1.1	TAGTATATCATCTTCACAAGGA
PTBP1.53	AGACCAGAGATTTTATTTT
PTBP1.86	GGATTCAAGTTCTTCCAGA

## Sheet: Sup Table 2
Supplementary Table 2. Sequence of primers used for qRT-PCR.
Target gene	Species	Forward primer	Reverse primer
COPG1	Human	CACCTTGAGAAGAGTGCGGTA	GGCACATTTCCGAGGGTTG
COPB2	Human	CTTCCTGTTCGAGCTGCAAAG	CACTCTAATCTGCATGTCATCCG
COPA	Human	ACCAAATTCGAGACGAAGAGC	CATCCGATAGTCCCATAACTGGA
RPS14	Human	CTGCGAGTGCTGTCAGAGG	TCACCGCCCTACACATCAAACT
GAPDH	Human	TTCACCACCATGGAGAAGGC	CCCTTTTGGCTCCACCCT
CDKN2A	Human	GATCCAGGTGGGTAGAAGGTC	CCCCTGCAAACTTCGTCCT
Cdkn1a	Mouse	TCCCGACTCTTGACATTGCT	TGCAGAAGGGGAAGTATGGG
Cdkn1a	Mouse	GTGGGTCTGACTCCAGCCC	CCTTCTCGTGAGACGCTTAC
Cxcl2	Mouse	CTGCCAAGGGTTGACTTCAA	TTTTGACCGCCCTTGAGAGT
Col1a1	Mouse	GAGAGGTGAACAAGGTCCCG	AAACCTCTCTCGCCTCTTGC
Col4a1	Mouse	CTGGCACAAAAGGGACGAG	ACGTGGCCGAGAATTTCACC
Col6a3	Mouse	ACTGGAACCACGGAAGTTCA	GTCACTTCCAACATCGAGGC
Col3a1	Mouse	ACAGCAAATTCACTTACAC	CTCATTGCCTTGCGTGTTT
MMP-3	Mouse	CTGGACTCCGACACTCTGGA	CAGGAAAGGTTCTGAAGTGACC
MMP-12	Mouse	CCTGCTTACCCCAAGCTGAT	ATGTTTTGGTGACACGACGG
Tgf-β	Mouse	CGGAGAGCCCTGGATACCA	ACTTCCAACCCAGGTCCTTC
Pai-1 (Serpine1)	Mouse	CCAACATCTTGGATGCTGAA	GCCAGGGTTGCACTAAACAT
CXCL-5	Mouse	TGATCGCTAATTTGGAGGTGA	TGGATCCAGACAGACCTCCT
α-SMA	Mouse	CCCAAAGCTAACCGGGAGAAG	CCAGAATCCAACACGATGCC
Hprt	Mouse	CACAGGACTAGAACACCTGC	GCTGGTGAAAAGGACCTCT
Actin b	Mouse	ATGGAGGGGAATACAGCCC	TTCTTTGCAGCTCCTTCGTT
Gapdh	Mouse	AACTTTGGCATTGTGGAAGG	ACACATTGGGGGTAGGAACA

## Sheet: Sup Table 3
Supplementary Table 3. Sequence of siRNAs used in this study.
siRNA	Sequence
ARF1.1	GACCACCAUUCCCACCAUA
ARF1.3	CGGCCGAGAUCACAGACAA
COPB2.1	CAACAGCAUUGUAAAGAUA
COPB2.2	GGACACACCCAUUAUGUUA
COPB2.3	GGUCAAACAAUGUCGCUUU
COPB2.4	GGUUGUGACAGGAGCGGAU
COPG1.1	GAGGGUGGCUUUGAGUAUA
COPG1.4	GGAGGCCCGUGUAUUUAAU
TREM2.1	GGACACAUCCACCCAGUGA
TREM2.4	GGGCUGAGAGACACGUGAA
GNG8.1	CCAACAACAUGGCCAAGAU
GNG8.2	GAAGGUGUCGCAGGCAGCA
UBB.2	GUAUGCAGAUCUUCGUGAA
UBB.4	CCCAGUGACACCAUCGAAA
UBC.3	GAAGAUGGACGCACCCUGU
UBC.4	GUAAGACCAUCACUCUCGA
ALDOA.1	GGACAAAUGGCGAGACUAC
ALDOA.3	GGCGUUGUGUGCUGAAGAU
APOC2.1	AGGAAUCUCUCUCCAGUUA
APOC2.2	CAGCAGCCAUGAGCACUUA
