# Supplementary material for: COPI vesicle formation and N-myristoylation are targetable vulnerabilities of senescent cells
Source: Nat Cell Biol. 2023 Nov 27;25(12):1804–20. doi: 10.1038/s41556-023-01287-6 (PMC10709147; doi:10.1038/s41556-023-01287-6)
Supplement: Supplementary file 4 — Statistical source data. [file 41556_2023_1287_MOESM4_ESM.xlsx]

## Sheet: Figure 1B
		Data								Statistics
	Target	DMSO.1	DMSO.2	DMSO.3		4OHT.1	4OHT.2	4OHT.3		Adjusted P value	Statistical Test
	siScrambled	109.158	106	90.7586		95.2334	90	108.787		0.645127	Multiple Unpaired T test Holm sidak correction
	siBCL2L1.1	87.6799	64.7	97.0366		33.996	25.8	40.0319		0.01761	DMSO vs 4OHT

## Sheet: Figure 1C
	siRNA Gene Target	4OHT-treated B-score
	COPB2	-20.83
	NFKBIE	-17.57
	VEGFB	-10.99
	ACTN1	-9.86
	BCL2L1	-9.26
	FIBCD1	-8.84
	KIAA0664	-8.43
	USP11	-8.15
	ALOX15B	-7.85
	CDC2L1	-7.2
	APPBP2	-6.88
	PSMC3IP	-6.74
	GRIK4	-6.73
	FSHB	-5.91
	TICAM2	-5.85
	CLPP	-5.85
	SPRYD4	-5.84
	ABCF1	-5.73
	SEZ6L2	-5.66
	SLAMF6	-5.65
	FSD1	-5.48
	APOC3	-5.43
	CARS2	-5.41
	FBLN7	-5.39
	MATN3	-5.37
	RAB5C	-5.34
	ING3	-5.27
	NKTR	-5.2
	TBL1XR1	-5.2
	P4HTM	-5.17
	COPG	-5.14
	KCNJ9	-5.12
	PSMD2	-5.11
	TRMT61A	-5.04
	GNG8	-5
	CYB5R1	-4.82
	LRP1B	-4.63
	SLC25A42	-4.6
	DEF6	-4.59
	CD8B	-4.54
	SPRYD5	-4.53
	SNRNP70	-4.51
	HTRA3	-4.51
	ECE1	-4.49
	TRIB1	-4.48
	GPC3	-4.46
	IFNA13	-4.39
	RASGRF1	-4.39
	ALDOA	-4.33
	RPS19	-4.31
	STAMBPL1	-4.3
	CD276	-4.25
	ABCC3	-4.24
	RPL36	-4.24
	RPL38	-4.24
	CYP26B1	-4.23
	TFE3	-4.21
	UBC	-4.2
	PSAP	-4.18
	SH2B2	-4.16
	TXNDC12	-4.13
	TNNT2	-4.12
	PLXNA4	-4.12
	CYP21A2	-4.09
	CLCNKA	-4.09
	ATRNL1	-4.06
	UBA52	-3.86
	HAS2	-3.82
	ZNF101	-3.81
	KLK13	-3.74
	RPL7A	-3.73
	GEMIN4	-3.72
	NID2	-3.69
	EAF1	-3.69
	CLEC4C	-3.65
	SOS1	-3.61
	XAB2	-3.59
	HIST1H2BO	-3.59
	APH1A	-3.58
	SCN10A	-3.57
	RAB3B	-3.56
	CLDN14	-3.46
	CYC1	-3.44
	NPC1L1	-3.42
	CENPE	-3.38
	PSMB2	-3.35
	LPXN	-3.35
	GLMN	-3.34
	ALOX12B	-3.33
	DVL1	-3.32
	PDLIM7	-3.3
	TRAT1	-3.27
	PRF1	-3.25
	CST3	-3.23
	RRM1	-3.21
	CARD14	-3.19
	PRDM2	-3.18
	UBAC2	-3.17
	NEUROD6	-3.16
	HPD	-3.15
	MYCBP2	-3.11
	WHSC1	-3.06
	CCT2	-3.06
	GTF2H3	-3.04
	CNGA2	-3.03
	SLC35B2	-3.03
	FTH1	-3.01
	TGM2	-3.01
	SMCHD1	-2.98
	PRND	-2.97
	CRAT	-2.96
	CD69	-2.94
	CTRB1	-2.94
	RAB33A	-2.92
	TRIM67	-2.92
	SFN	-2.92
	CD79A	-2.91
	AKR1C3	-2.91
	APOA5	-2.9
	ABCC10	-2.89
	tAKR	-2.88
	MYCL1	-2.88
	FMO4	-2.88
	RING1	-2.87
	CYP17A1	-2.86
	SRD5A2	-2.86
	ZNF596	-2.83
	MSH2	-2.83
	DBI	-2.8
	RHOA	-2.79
	CAPNS1	-2.78
	PVRL1	-2.77
	YY1	-2.77
	CASP1	-2.76
	FKBP1B	-2.75
	PMM2	-2.75
	CPA4	-2.74
	ALDH7A1	-2.73
	PGBD1	-2.73
	RPA1	-2.73
	CFLAR	-2.72
	OVCH2	-2.72
	RAD51	-2.7
	PSMA2	-2.7
	RPS27A	-2.7
	CCT4	-2.69
	CHD4	-2.69
	KNG1	-2.66
	ABCC1	-2.65
	JMJD2B	-2.64
	SNX17	-2.63
	KCNH4	-2.59
	TP53BP2	-2.58
	PRMT3	-2.58
	NCK2	-2.58
	EPB41L1	-2.56
	SIN3A	-2.56
	NFATC2	-2.55
	C8G	-2.54
	SERPINB13	-2.53
	BRF2	-2.51
	IK	-2.51
	SLC6A9	-2.5
	TIAM1	-2.49
	GHRL	-2.49
	ABCD2	-2.48
	ASCL2	-2.48
	FGF9	-2.47
	PTAR1	-2.47
	MAD1L1	-2.47
	PSMA1	-2.47
	DNAJB7	-2.46
	FOXC1	-2.45
	ALDH1A1	-2.44
	HUWE1	-2.43
	TMPRSS7	-2.43
	CA14	-2.43
	CD5L	-2.42
	MYL3	-2.42
	AP3D1	-2.41
	STX12	-2.41
	TCF21	-2.41
	NR1D1	-2.4
	CA6	-2.4
	YAF2	-2.39
	MED16	-2.39
	LUZP4	-2.39
	FRRS1	-2.39
	SLC7A1	-2.39
	GDF5	-2.39
	FCN1	-2.38
	SMARCA4	-2.38
	THOP1	-2.36
	GGA1	-2.35
	PRDX5	-2.35
	VSIG2	-2.34
	ALDH2	-2.34
	WNT10B	-2.34
	KDELR3	-2.34
	EED	-2.32
	TJP1	-2.32
	PRH1	-2.31
	IL1R1	-2.31
	SLC4A4	-2.31
	HMGA1	-2.31
	WDR24	-2.31
	DKK1	-2.3
	TSPAN13	-2.3
	AFF2	-2.29
	RNFT1	-2.29
	NACA	-2.28
	MME	-2.28
	TAF15	-2.25
	RPL35	-2.25
	APOH	-2.25
	NKX2-1	-2.25
	TULP4	-2.25
	FBXO28	-2.24
	DNASE1L3	-2.24
	SNX1	-2.24
	CD226	-2.24
	TPX2	-2.24
	P2RX2	-2.23
	TAT	-2.23
	SYNGAP1	-2.22
	PLXNB3	-2.22
	HEY2	-2.21
	FAIM3	-2.21
	TRAF3	-2.21
	GML	-2.21
	NLRP1	-2.2
	TPSG1	-2.19
	NR4A1	-2.19
	BRCC3	-2.18
	COG1	-2.18
	ACAT2	-2.18
	HHEX	-2.18
	CAPN2	-2.17
	UBE2B	-2.17
	ARHGEF11	-2.17
	SLC25A19	-2.17
	SP140	-2.17
	HMOX1	-2.16
	TMEM176B	-2.16
	SUOX	-2.15
	IFNA2	-2.15
	BCL7A	-2.15
	FNTB	-2.14
	UBL4B	-2.13
	PSMC3	-2.13
	PTHLH	-2.13
	P2RX5	-2.13
	LAMC1	-2.12
	IL20RB	-2.12
	RNF145	-2.11
	MFNG	-2.11
	GADD45A	-2.11
	CRAMP1L	-2.11
	SIRT7	-2.1
	FN1	-2.1
	AOF2	-2.1
	MYF5	-2.1
	MBTPS1	-2.1
	TNFRSF13B	-2.1
	MMP23B	-2.1
	NF1	-2.09
	DPYSL2	-2.08
	LAMA2	-2.08
	RFPL3	-2.08
	SLC6A3	-2.08
	EFNA2	-2.07
	DOCK2	-2.07
	PPARA	-2.06
	F12	-2.06
	SLC25A23	-2.06
	IL17RB	-2.06
	MARCO	-2.06
	MIDN	-2.05
	GPRASP1	-2.05
	NLRC3	-2.04
	PTBP1	-2.04
	SLC12A2	-2.03
	USP9Y	-2.03
	JUN	-2.02
	NPM1	-2.01
	SARM1	-2.01
	FAU	-2.01
	NEDD8	-2
	KREMEN1	-2
	AKR1CL1	-2
	KPNB1	-2
	PAPSS2	-2
	JMJD2C	-1.99
	GGA3	-1.99
	PRPF8	-1.99
	RASD2	-1.99
	PHF23	-1.98
	SLC9A8	-1.98
	AGXT2L2	-1.97
	PHF13	-1.97
	DFNA5	-1.95
	LPAL2	-1.94
	QARS	-1.94
	PRPF6	-1.93
	SGK269	-1.93
	KIFC2	-1.93
	DHRS7C	-1.92
	FMO3	-1.92
	SIRT2	-1.92
	ARHGEF17	-1.91
	NFATC1	-1.91
	MAPRE1	-1.91
	EPM2A	-1.91
	PLA2G1B	-1.91
	IRS4	-1.91
	RPP38	-1.91
	ITGAV	-1.91
	HR	-1.9
	USP38	-1.9
	USP9X	-1.9
	ARID4A	-1.9
	C12orf47	-1.9
	KIF26A	-1.9
	PRSS1	-1.9
	SPRY2	-1.9
	NUP62	-1.9
	GPNMB	-1.89
	HKDC1	-1.89
	FKBP1A	-1.89
	RARRES1	-1.88
	NUP153	-1.87
	RPL10	-1.87
	AFG3L2	-1.87
	PGLYRP3	-1.87
	TM2D1	-1.87
	NOD2	-1.87
	GNS	-1.86
	PDCD6	-1.86
	WDHD1	-1.86
	TNFRSF18	-1.86
	ELK1	-1.86
	LCT	-1.86
	DUSP27	-1.85
	HEG1	-1.85
	THUMPD2	-1.85
	RAB31	-1.85
	ALAD	-1.84
	CYP27A1	-1.84
	OTOF	-1.84
	CYP19A1	-1.82
	EDN2	-1.82
	MSL2	-1.82
	TG	-1.81
	H2AFV	-1.81
	CNGB1	-1.81
	C1R	-1.81
	KLKB1	-1.8
	SLC6A20	-1.8
	PITPNM1	-1.8
	PSMB10	-1.79
	CTTN	-1.78
	APC	-1.78
	PSMA6	-1.78
	TPMT	-1.77
	PML	-1.77
	PRCC	-1.77
	GUCY1A3	-1.77
	CASP9	-1.76
	AMN	-1.76
	LHX3	-1.76
	SLC20A2	-1.76
	TRAF1	-1.76
	CASP8AP2	-1.75
	SLC4A8	-1.75
	SIRT4	-1.75
	DIAPH2	-1.75
	DES	-1.75
	ARHGDIA	-1.74
	SLC25A20	-1.74
	SGK196	-1.74
	CRKL	-1.73
	GABRD	-1.73
	WSB2	-1.73
	RAB43	-1.73
	ABCC2	-1.73
	ITGA5	-1.73
	HSF4	-1.73
	MMP3	-1.73
	NCOR1	-1.72
	HBEGF	-1.72
	FOLR2	-1.72
	ALDH18A1	-1.72
	ASB10	-1.72
	MAG	-1.72
	AGBL4	-1.72
	KCNJ1	-1.72
	JAG1	-1.71
	DBH	-1.71
	MRAS	-1.71
	MSGN1	-1.71
	ADM	-1.71
	NR4A2	-1.71
	RDH12	-1.7
	CTGF	-1.7
	TULP3	-1.7
	TUBA3C	-1.7
	MX1	-1.7
	IL4I1	-1.7
	ADM2	-1.7
	APOC2	-1.69
	EVI1	-1.69
	BPGM	-1.69
	BBC3	-1.68
	STC2	-1.68
	SOCS5	-1.68
	EDAR	-1.68
	MCL1	-1.67
	GSTP1	-1.67
	USP24	-1.66
	KIF23	-1.66
	TAL2	-1.66
	PDE4A	-1.66
	AGTRAP	-1.66
	SLC25A4	-1.65
	TBX5	-1.65
	UBE2N	-1.65
	JUNB	-1.65
	FGFR1OP2	-1.64
	CACNA1A	-1.63
	ATG5	-1.63
	TNFRSF14	-1.62
	XRCC1	-1.62
	FBXW11	-1.62
	UGT1A1	-1.62
	IFNW1	-1.61
	MARS	-1.61
	P2RX5	-1.61
	SC5DL	-1.61
	BCL2L14	-1.61
	NF2	-1.6
	LRP5L	-1.6
	BCAM	-1.6
	ARG1	-1.6
	NPC1	-1.6
	PSMB3	-1.59
	HSD17B13	-1.59
	MYBPC3	-1.59
	ANKH	-1.59
	HTRA1	-1.59
	ALDH6A1	-1.59
	PEX14	-1.59
	NUPR1	-1.58
	ADARB1	-1.58
	DHRS4	-1.58
	TMUB1	-1.58
	MSH3	-1.57
	YWHAH	-1.57
	FAH	-1.57
	CACNA1C	-1.57
	KIF21B	-1.57
	RNF123	-1.57
	YEATS4	-1.56
	FEM1A	-1.56
	ZNHIT3	-1.56
	GRN	-1.56
	SFTPB	-1.56
	OXSM	-1.56
	MED14	-1.56
	CXADR	-1.56
	HADHA	-1.56
	LYNX1	-1.55
	ATN1	-1.55
	CA1	-1.55
	SPSB2	-1.55
	ZWINT	-1.55
	PRMT2	-1.55
	GPX2	-1.55
	RFC2	-1.55
	SLC7A8	-1.54
	JARID1A	-1.54
	PSMB4	-1.54
	TUBB3	-1.53
	C3orf38	-1.53
	IL2	-1.52
	PCDH10	-1.52
	CD2	-1.52
	ELF2	-1.52
	PRSS3	-1.51
	CCL26	-1.51
	F13A1	-1.51
	SIGMAR1	-1.51
	TBL3	-1.51
	UBAC1	-1.51
	NPC2	-1.51
	OLFM2	-1.51
	GH2	-1.51
	GPX6	-1.51
	LSS	-1.5
	ITGA1	-1.5
	REEP4	-1.5
	GRIN2B	-1.5
	SCNN1B	-1.5
	TNFSF11	-1.5
	ITGA4	-1.5
	IL4R	-1.49
	FOXRED2	-1.49
	NFKBIA	-1.49
	CPLX1	-1.49
	ELA2A	-1.48
	TWIST2	-1.48
	STAB1	-1.48
	TRPM3	-1.48
	TRIM15	-1.48
	AKR7A2	-1.48
	DHRS7B	-1.48
	AIPL1	-1.47
	ACTN4	-1.47
	COQ9	-1.47
	OLFM4	-1.47
	SLC35C2	-1.47
	RAB14	-1.47
	TAPBPL	-1.47
	KIF20A	-1.47
	ALDOB	-1.47
	EBAG9	-1.46
	EPS8	-1.46
	SPINK1	-1.46
	PAG1	-1.45
	CARD6	-1.45
	NPNT	-1.45
	HMGCS1	-1.45
	LIG4	-1.45
	CAV3	-1.44
	COL4A4	-1.44
	GNAI2	-1.44
	MYD88	-1.44
	AMPD1	-1.44
	FLVCR1	-1.44
	APLP1	-1.44
	LYNX1	-1.43
	SELS	-1.43
	INHBB	-1.43
	GZMM	-1.43
	DNAJC6	-1.43
	LLGL1	-1.42
	RTN4RL2	-1.42
	AXIN1	-1.42
	NOTCH3	-1.42
	SOD1	-1.42
	POLI	-1.41
	SIGLEC8	-1.41
	PSMA7	-1.41
	MED13	-1.41
	DTX3	-1.41
	BCS1L	-1.41
	THRA	-1.41
	SRF	-1.4
	PLA2G7	-1.4
	ADAM33	-1.4
	TCF20	-1.4
	RGS5	-1.4
	BCS1L	-1.4
	PMPCB	-1.39
	MSH4	-1.39
	KIF4B	-1.39
	TST	-1.39
	SEMA3G	-1.39
	STAT6	-1.39
	XPO5	-1.39
	WRN	-1.39
	NMT2	-1.39
	WISP2	-1.39
	CLU	-1.38
	PSMA4	-1.38
	KCNF1	-1.37
	TAC3	-1.37
	CHFR	-1.37
	RFPL1	-1.37
	AKR1D1	-1.37
	G6PD	-1.37
	PCSK1N	-1.36
	CD6	-1.36
	NPEPL1	-1.35
	CFI	-1.35
	KLKBL4	-1.35
	AHCYL1	-1.35
	RAPGEFL1	-1.35
	CD300LB	-1.35
	RPL10	-1.35
	CXXC1	-1.34
	PTGIS	-1.34
	CCDC114	-1.34
	RBM8A	-1.33
	PCDH15	-1.33
	HABP2	-1.33
	DAB2	-1.32
	AP3S1	-1.32
	SSH1	-1.32
	FBXO6	-1.31
	PLEKHM2	-1.31
	SLC38A2	-1.31
	GPA33	-1.31
	HMG20B	-1.31
	RBP4	-1.31
	GPLD1	-1.31
	AP2M1	-1.3
	KIF25	-1.3
	LDLRAD3	-1.3
	SCN9A	-1.3
	CD7	-1.3
	DNAJC14	-1.3
	KRT1	-1.3
	JUND	-1.3
	CEBPE	-1.3
	CBLC	-1.29
	GLRA3	-1.29
	PLOD1	-1.29
	ERCC6	-1.29
	VDAC2	-1.29
	CYBA	-1.29
	AKR1A1	-1.29
	RC3H2	-1.28
	SQRDL	-1.28
	STAMBP	-1.28
	ALDH4A1	-1.28
	CCT5	-1.28
	CYP2E1	-1.28
	WWOX	-1.28
	DLG2	-1.28
	GFRA4	-1.27
	NTF3	-1.27
	SPEN	-1.27
	POLB	-1.27
	CBL	-1.27
	PLXNB2	-1.27
	MFAP4	-1.27
	CYP1A1	-1.27
	TRERF1	-1.26
	ABCC8	-1.26
	CYP8B1	-1.26
	SF3A1	-1.26
	ADAMTS3	-1.26
	TMEM158	-1.26
	MAFA	-1.26
	PXDN	-1.26
	IGSF10	-1.25
	C9orf97	-1.25
	UNQ9391	-1.25
	TOB1	-1.25
	AKR1B1	-1.25
	LIPM	-1.25
	HPRT1	-1.24
	HES5	-1.24
	VAV2	-1.24
	ROBO4	-1.24
	GFRA1	-1.24
	TXNIP	-1.24
	SLC24A5	-1.24
	TIMD4	-1.24
	TRPV4	-1.24
	UBE2C	-1.24
	ARR3	-1.23
	SERPINA1	-1.23
	IRS1	-1.23
	ALDH16A1	-1.23
	BSND	-1.23
	HIF3A	-1.23
	SLC24A1	-1.23
	CLN3	-1.23
	PLD2	-1.22
	PRMT7	-1.22
	SERPINA6	-1.22
	SLC25A16	-1.22
	GRIN2D	-1.22
	SAP30	-1.21
	PTCH2	-1.21
	BAG4	-1.21
	KIF1B	-1.21
	PTGS2	-1.2
	TRIM68	-1.2
	SETD1A	-1.2
	C15orf27	-1.2
	GRIN3B	-1.2
	AGXT	-1.2
	RABL4	-1.2
	MAN2A2	-1.19
	AFP	-1.19
	FMOD	-1.19
	XIAP	-1.19
	PDIA3	-1.19
	JMJD1C	-1.19
	NAPSB	-1.19
	SUPT16H	-1.19
	RAC3	-1.19
	GLUD1	-1.18
	OCA2	-1.18
	WFS1	-1.18
	METTL7B	-1.18
	LIN7B	-1.18
	SIGLEC6	-1.18
	PKD1L2	-1.18
	E2F2	-1.17
	EN2	-1.17
	CAPN1	-1.17
	PHF20L1	-1.17
	PON1	-1.17
	TSTA3	-1.17
	APEH	-1.17
	UCP2	-1.17
	RHAG	-1.17
	TFDP2	-1.17
	SCN8A	-1.16
	FBXL19	-1.16
	ATP1A1	-1.16
	FGF1	-1.16
	MLKL	-1.16
	GRLF1	-1.16
	STAT5B	-1.16
	BCL6	-1.16
	SEMA6D	-1.16
	NCOA4	-1.16
	UMPS	-1.15
	MSH5	-1.15
	NKX2-8	-1.15
	CCNF	-1.15
	ARHGEF2	-1.15
	GZMA	-1.15
	KCNS3	-1.15
	PDE7B	-1.15
	CD27	-1.15
	CD274	-1.14
	MYF6	-1.14
	ARHGEF4	-1.14
	ITGB5	-1.14
	VLDLR	-1.14
	RAC1	-1.14
	CYP7B1	-1.14
	CYP4A11	-1.14
	SAFB	-1.13
	MDH2	-1.13
	ATP7A	-1.13
	CNGA4	-1.13
	POFUT1	-1.13
	PSMC5	-1.13
	PHF16	-1.13
	FBXW5	-1.13
	USP43	-1.12
	BMP3	-1.12
	ZNRF4	-1.12
	KCND1	-1.12
	GPX3	-1.12
	KCNJ10	-1.12
	NFIB	-1.12
	RNF167	-1.12
	FAT1	-1.12
	CLEC4A	-1.11
	MMP27	-1.11
	KIF5B	-1.11
	PLG	-1.11
	HPR	-1.11
	TRIP12	-1.11
	EPAS1	-1.11
	CCDC28A	-1.11
	HSP90AB1	-1.11
	POU1F1	-1.11
	TNFRSF10D	-1.11
	C3orf50	-1.11
	RHOB	-1.1
	DBT	-1.1
	LEP	-1.1
	PROP1	-1.1
	BTC	-1.1
	NTHL1	-1.1
	KCNK1	-1.1
	TXNDC3	-1.1
	PDIA4	-1.09
	FOXG1	-1.09
	RSC1A1	-1.09
	KITLG	-1.09
	P53AIP1	-1.09
	IL19	-1.09
	NOL6	-1.09
	ADIPOR1	-1.09
	NR2C2	-1.09
	CSH1	-1.09
	BTN3A2	-1.09
	MLF1IP	-1.08
	NARG1L	-1.08
	APEX1	-1.08
	KCNH7	-1.08
	SH3GL1	-1.08
	EHMT1	-1.08
	IDS	-1.08
	GRIK2	-1.07
	JPH3	-1.07
	MNX1	-1.07
	OLFML2B	-1.07
	MECR	-1.07
	GTF2B	-1.07
	UBR5	-1.07
	SPAST	-1.07
	ADCY9	-1.07
	HEYL	-1.07
	TM2D2	-1.07
	SUMO2	-1.06
	TKT	-1.06
	EGLN2	-1.06
	ASCC2	-1.06
	MED15	-1.06
	HPN	-1.06
	hCG_38984	-1.06
	SH3BP4	-1.06
	RNF166	-1.06
	ADAMTS5	-1.06
	SMN1	-1.06
	CES7	-1.06
	TREM2	-1.06
	ILF2	-1.06
	SFRS9	-1.06
	USP33	-1.06
	RP11-265F14.2	-1.06
	ADAMTS1	-1.06
	LTBP4	-1.06
	CTSH	-1.06
	MDH1	-1.05
	DHCR7	-1.05
	P2RX3	-1.05
	CFB	-1.05
	PER1	-1.05
	CACNG6	-1.05
	HRK	-1.05
	ALS2CL	-1.05
	DCLK3	-1.05
	PKHD1	-1.05
	DCHS2	-1.05
	PYCARD	-1.05
	BRMS1L	-1.05
	C20orf160	-1.05
	TOP2B	-1.04
	GTSE1	-1.04
	CDC7	-1.04
	BDH1	-1.04
	INHBC	-1.04
	ABCF2	-1.04
	LOC388524	-1.04
	PVRL4	-1.04
	TXNDC9	-1.04
	DOK2	-1.04
	CD84	-1.04
	FBXO2	-1.04
	RAB39	-1.03
	TIA1	-1.03
	CADM2	-1.03
	ATP2A2	-1.03
	UBXN1	-1.03
	MED1	-1.03
	BTN3A3	-1.03
	HSP90B1	-1.03
	GOSR2	-1.03
	CACNA1F	-1.03
	SLC10A1	-1.03
	FNTA	-1.02
	BMP5	-1.02
	TRIB2	-1.02
	LOXL3	-1.01
	SNRNP25	-1.01
	SH2D3C	-1.01
	PARP3	-1.01
	RGS17	-1.01
	SCGB1A1	-1.01
	LINGO1	-1
	ANGPTL5	-1
	IL27RA	-1
	CHRNE	-1
	SRD5A1	-1
	GP1BA	-1
	KIF11	-0.99
	TOP1MT	-0.99
	TUBA4A	-0.99
	ENG	-0.99
	UBL4A	-0.99
	PRAM1	-0.99
	HNF1B	-0.99
	LRP8	-0.99
	MMP1	-0.99
	ERCC1	-0.99
	RNF10	-0.98
	ENC1	-0.98
	CCL27	-0.98
	RAB20	-0.98
	CYP1A2	-0.98
	TRPC7	-0.98
	FBXO46	-0.98
	ULBP3	-0.98
	SH2D1A	-0.98
	XCL1	-0.98
	CSE1L	-0.98
	PLK5P	-0.98
	TXNDC17	-0.98
	MLL	-0.97
	METTL7A	-0.97
	HOMER2	-0.97
	LHX4	-0.97
	SPN	-0.97
	GNB4	-0.97
	TRIM36	-0.97
	CDC27	-0.97
	IGBP1	-0.97
	GLRX3	-0.96
	CD72	-0.96
	SEPN1	-0.96
	PCSK2	-0.96
	FGF23	-0.96
	NQO1	-0.96
	GAS6	-0.96
	AQP9	-0.96
	CYP39A1	-0.96
	FKBP1A	-0.96
	METTL8	-0.96
	RGS14	-0.95
	PSMD14	-0.95
	USP36	-0.95
	CUGBP1	-0.95
	SCO2	-0.95
	PHRF1	-0.95
	GNAS	-0.95
	PC	-0.95
	ITGA8	-0.95
	PGM5	-0.95
	LAMB1	-0.94
	ASB6	-0.94
	ARID1A	-0.94
	HAS1	-0.94
	IL2RA	-0.94
	CHRNA6	-0.94
	CCNK	-0.94
	RETN	-0.94
	SORD	-0.93
	KLC3	-0.93
	SERPINB8	-0.93
	CD34	-0.93
	TXNL4B	-0.93
	GLRX	-0.93
	SOLH	-0.93
	ALOX12P2	-0.92
	EFNA1	-0.92
	AUP1	-0.92
	FAM5B	-0.92
	IL15RA	-0.92
	PLCB4	-0.92
	KCNIP1	-0.92
	USP21	-0.92
	HSPA14	-0.92
	UHRF1	-0.92
	ATP6V1B1	-0.92
	KIF4A	-0.92
	AADAC	-0.91
	ST14	-0.91
	ABCG1	-0.91
	GALNS	-0.91
	CTSC	-0.91
	TLR7	-0.91
	CD55	-0.9
	MMP21	-0.9
	CKAP5	-0.9
	HSD11B2	-0.9
	PAQR5	-0.9
	KCNAB1	-0.9
	RNF157	-0.9
	SCYE1	-0.9
	IFNA14	-0.9
	TNFRSF9	-0.9
	GNG4	-0.9
	FBXL8	-0.89
	DHRS7	-0.89
	CA9	-0.89
	POLH	-0.89
	SLC6A18	-0.89
	LAP3	-0.89
	WTAP	-0.89
	NSUN4	-0.89
	ASPH	-0.89
	WWOX	-0.89
	OSGEP	-0.89
	COX7A2L	-0.88
	RFX1	-0.88
	PDE4B	-0.88
	HECTD2	-0.88
	UCHL1	-0.88
	MBTPS2	-0.88
	PPOX	-0.88
	BAZ2B	-0.88
	TXNDC1	-0.88
	SIGLEC5	-0.88
	IFITM1	-0.88
	N6AMT1	-0.88
	PAM	-0.88
	BOK	-0.88
	RPL4	-0.88
	CBX4	-0.87
	SLC25A45	-0.87
	PTGES3	-0.87
	SLC25A5	-0.87
	MGST3	-0.87
	BCL2L13	-0.87
	TRIM14	-0.87
	MRPS17	-0.87
	CCNE2	-0.86
	ELA3A	-0.86
	COL6A3	-0.86
	KIF5A	-0.86
	EFEMP2	-0.86
	PJA1	-0.86
	SLC25A14	-0.86
	LGMN	-0.86
	SIRPB1	-0.85
	MAML2	-0.85
	ACSM3	-0.85
	COG2	-0.85
	RNF19A	-0.85
	TNFRSF10C	-0.85
	DCUN1D1	-0.85
	GRAP2	-0.85
	WDR46	-0.85
	ARSE	-0.85
	CENPN	-0.85
	LTA	-0.84
	HDAC1	-0.84
	RAB7A	-0.84
	TCN2	-0.84
	TGFB1	-0.84
	BCL2L2	-0.84
	CD28	-0.84
	LTA4H	-0.84
	PLCE1	-0.84
	ADC	-0.84
	TNR	-0.84
	HOMER1	-0.84
	AFM	-0.83
	PLXNC1	-0.83
	ING1	-0.83
	NR1H2	-0.83
	UIMC1	-0.83
	RGS2	-0.83
	PRSS2	-0.83
	TRADD	-0.83
	PRB3	-0.83
	SLC25A11	-0.83
	ACCN2	-0.83
	KCNN1	-0.83
	PLXNB1	-0.83
	LOC90826	-0.83
	TBX3	-0.83
	MIP	-0.83
	TSSK4	-0.83
	SND1	-0.83
	HERC3	-0.83
	CNGA3	-0.82
	LSR	-0.82
	AMPD2	-0.82
	SLC25A44	-0.82
	NME2P1	-0.82
	WARS2	-0.82
	CLCN2	-0.82
	CHPF	-0.82
	RERG	-0.82
	SQSTM1	-0.82
	IRF2BP2	-0.81
	SETD5	-0.81
	IFNA16	-0.81
	PJA2	-0.81
	XPNPEP3	-0.81
	CYP26C1	-0.81
	OXNAD1	-0.81
	OVOL1	-0.81
	GLG1	-0.81
	TXNDC15	-0.81
	KLK3	-0.81
	DAG1	-0.81
	FKBP5	-0.81
	ZMYND19	-0.8
	GLI2	-0.8
	RBPJL	-0.8
	TNFRSF12A	-0.8
	LYPD5	-0.8
	GAPDHS	-0.8
	ITGAE	-0.8
	PEX7	-0.8
	GTF2H4	-0.8
	AMD1	-0.8
	CYR61	-0.8
	DGCR2	-0.8
	RAD50	-0.79
	OCRL	-0.79
	GNA13	-0.79
	SIVA1	-0.79
	FGB	-0.79
	STX16	-0.79
	CSF1	-0.79
	TREM1	-0.79
	GJB3	-0.79
	EI24	-0.79
	RBAK	-0.79
	PECAM1	-0.79
	TEX13A	-0.79
	LTBP1	-0.79
	RNF122	-0.79
	RTP3	-0.79
	TRIP6	-0.78
	KCNA10	-0.78
	HSD3B2	-0.78
	TRIM48	-0.78
	TXNDC2	-0.78
	HNMT	-0.78
	UBTD2	-0.78
	ABCA6	-0.78
	FRS2	-0.78
	CCDC136	-0.78
	APOF	-0.78
	CD79B	-0.77
	BOC	-0.77
	EPHA6	-0.77
	GNG3	-0.77
	CD247	-0.77
	B4GALNT1	-0.77
	VPREB3	-0.77
	ENSA	-0.77
	KCNJ4	-0.77
	FBXO9	-0.77
	GP2	-0.77
	RAB1A	-0.77
	TINAG	-0.77
	FOXN3	-0.77
	TNFRSF11B	-0.77
	GABRA3	-0.76
	GDF3	-0.76
	DLX3	-0.76
	ITPR3	-0.76
	HNRNPUL2	-0.76
	BCAP29	-0.76
	PCMTD1	-0.76
	KCNJ8	-0.76
	ERCC3	-0.76
	GNAT1	-0.76
	CYP2W1	-0.76
	RLN3	-0.76
	AP1S1	-0.76
	TFF1	-0.76
	LOC442421	-0.76
	TMPRSS13	-0.76
	PHF14	-0.76
	PLXNA1	-0.76
	PAQR6	-0.76
	C2orf43	-0.76
	SIM1	-0.75
	ESRRB	-0.75
	GUCY2D	-0.75
	PEX19	-0.75
	KPNA2	-0.75
	FKBP2	-0.75
	GPIHBP1	-0.75
	ACACA	-0.75
	TRAK2	-0.75
	PILRB	-0.75
	TIPIN	-0.75
	ASB3	-0.75
	RASGRP4	-0.75
	SPRY1	-0.74
	TCEB1	-0.74
	ADD1	-0.74
	PDZRN3	-0.74
	ZBTB16	-0.74
	PKD2L2	-0.74
	INHA	-0.74
	NCKAP1	-0.74
	SNAI2	-0.74
	CIDEB	-0.74
	CYP2A6	-0.74
	POLK	-0.74
	FGG	-0.73
	LOC402036	-0.73
	RSPO3	-0.73
	PSMC4	-0.73
	ATP9A	-0.73
	PSMD7	-0.73
	SUFU	-0.73
	MED23	-0.73
	TRPC4	-0.73
	QRICH1	-0.73
	CAMLG	-0.73
	CLDN3	-0.73
	USP20	-0.73
	AIP	-0.72
	SNX21	-0.72
	KNTC1	-0.72
	SLC9A7	-0.72
	ZNF845	-0.72
	AHSG	-0.72
	CEL	-0.72
	FIGF	-0.72
	TRIM7	-0.72
	LYPD6B	-0.72
	DCC	-0.72
	SHC1	-0.72
	MEN1	-0.72
	TCOF1	-0.72
	CYP2D7P1	-0.72
	NEUROD4	-0.72
	GAST	-0.72
	CYP27C1	-0.72
	HSD17B11	-0.72
	ABI3BP	-0.72
	CAPN6	-0.71
	FBXL5	-0.71
	CLIC3	-0.71
	CD68	-0.71
	GUSB	-0.71
	GABRB3	-0.71
	CD1E	-0.71
	FBXO24	-0.71
	GAD1	-0.71
	MUC6	-0.71
	NUP98	-0.71
	ITGAX	-0.7
	PBX1	-0.7
	TFAP2A	-0.7
	FAT2	-0.7
	ATP6V1B2	-0.7
	LBP	-0.7
	VEGFA	-0.7
	ROBO1	-0.7
	GTF2F1	-0.69
	ATP2B4	-0.69
	UBR1	-0.69
	TIMP3	-0.69
	CPZ	-0.69
	ANP32E	-0.69
	BDNF	-0.69
	DLG5	-0.69
	NSMAF	-0.69
	OSCAR	-0.69
	GOSR1	-0.69
	SIGLEC11	-0.68
	DIO2	-0.68
	RAP1A	-0.68
	ASB1	-0.68
	RELB	-0.68
	KCNQ5	-0.68
	MST1	-0.68
	PGPEP1	-0.68
	TP53I11	-0.68
	IL13RA1	-0.68
	CHM	-0.68
	F10	-0.67
	PEX5	-0.67
	CYP4F22	-0.67
	TCP11L2	-0.67
	HDAC10	-0.67
	SMC3	-0.67
	FECH	-0.67
	TRAF3IP1	-0.67
	BMP6	-0.66
	GPI	-0.66
	MTRR	-0.66
	SCARB1	-0.66
	PRAGMIN	-0.66
	EYA4	-0.66
	SETDB1	-0.66
	CD2AP	-0.66
	SCPEP1	-0.66
	RPA4	-0.66
	DNMT3L	-0.66
	USP5	-0.66
	TGFBRAP1	-0.66
	39873	-0.66
	ABCC9	-0.66
	GALE	-0.66
	KIF9	-0.66
	PHEX	-0.66
	GJB6	-0.65
	DLL3	-0.65
	MRC1	-0.65
	PDGFA	-0.65
	CACNA2D3	-0.65
	PPIB	-0.65
	IQGAP3	-0.65
	TARS	-0.65
	TULP1	-0.65
	IFNA4	-0.65
	THBS4	-0.65
	RAD52	-0.64
	TMPRSS3	-0.64
	ESAM	-0.64
	TRPM8	-0.64
	DTX1	-0.64
	SMC1A	-0.64
	PDIA5	-0.64
	JOSD1	-0.64
	NOS2	-0.64
	SLIT2	-0.64
	SLC20A1	-0.64
	CD1A	-0.64
	SLC7A5	-0.64
	CLCF1	-0.64
	TOP2A	-0.64
	MLH1	-0.64
	CTNNA1	-0.64
	TMEM30A	-0.64
	WNT4	-0.64
	CHRNA5	-0.64
	GRIA3	-0.64
	ADAMDEC1	-0.63
	SPINT1	-0.63
	TUBB4	-0.63
	MSX1	-0.63
	TUBG2	-0.63
	KCNA5	-0.63
	ASMT	-0.63
	DPEP3	-0.63
	MGST2	-0.63
	BIRC7	-0.63
	CETN2	-0.63
	KCNIP3	-0.63
	RASA1	-0.63
	PDHA1	-0.63
	MIPEP	-0.63
	OSGEPL1	-0.62
	39874	-0.62
	EDA2R	-0.62
	PSMA8	-0.62
	AIFM2	-0.62
	TDP1	-0.62
	MTA1	-0.61
	ITGA2B	-0.61
	IL1F6	-0.61
	CXCL5	-0.61
	TRPM2	-0.61
	ERAP1	-0.61
	S100A13	-0.61
	STX5	-0.61
	CLEC4D	-0.61
	KCNJ13	-0.61
	LTC4S	-0.61
	LRRC2	-0.61
	PHLDA2	-0.61
	EEF1A2	-0.61
	MXD1	-0.61
	TCF7L2	-0.61
	XDH	-0.61
	GNG13	-0.61
	DTL	-0.61
	USP45	-0.6
	SLC25A24	-0.6
	C5orf39	-0.6
	MOCS3	-0.6
	PLA2G10	-0.6
	DECR1	-0.6
	GFRA2	-0.6
	AGA	-0.6
	KCND3	-0.6
	IFNGR2	-0.6
	SLC10A5	-0.6
	KLF16	-0.6
	TACSTD2	-0.6
	HCN4	-0.6
	TREX2	-0.6
	RTN4RL1	-0.6
	KCNJ2	-0.6
	LAMA3	-0.6
	PRSS21	-0.6
	FBN2	-0.6
	PIAS1	-0.6
	KALRN	-0.6
	VNN2	-0.6
	NEO1	-0.6
	ATP6V1A	-0.59
	ZNRF2	-0.59
	TXNDC14	-0.59
	TRIM65	-0.59
	FADD	-0.59
	EDARADD	-0.59
	FGF8	-0.59
	MCCC1	-0.59
	TXNDC4	-0.59
	IQGAP2	-0.59
	C13orf1	-0.59
	GPC1	-0.59
	KCNK4	-0.59
	ZNRF3	-0.59
	CTSF	-0.59
	CYP2B7P1	-0.59
	ITGB4	-0.59
	CPS1	-0.59
	BACE1	-0.59
	ABCC11	-0.59
	RANBP2	-0.59
	CCL3	-0.59
	BMP7	-0.59
	GABRA2	-0.59
	ADAP1	-0.58
	MTL5	-0.58
	ABCC4	-0.58
	MPN2	-0.58
	CD4	-0.58
	FASN	-0.58
	TFAP2B	-0.58
	MITF	-0.58
	HEXB	-0.58
	BAIAP3	-0.58
	MEP1A	-0.58
	TNFSF15	-0.58
	DNAH7	-0.58
	LRRC57	-0.57
	CPA1	-0.57
	CLOCK	-0.57
	EPB42	-0.57
	PDE9A	-0.57
	FUCA1	-0.57
	METTL11A	-0.57
	PCSK6	-0.57
	AATF	-0.57
	CENPK	-0.57
	SLIT1	-0.57
	HTRA4	-0.57
	TRDMT1	-0.56
	IMMP2L	-0.56
	DDX41	-0.56
	GABRA5	-0.56
	MUC17	-0.56
	ADAM20	-0.56
	DAP3	-0.56
	PDE3B	-0.56
	IL1RAPL2	-0.56
	ALDH8A1	-0.56
	TDRD3	-0.56
	BRE	-0.56
	KIF3C	-0.56
	CEP110	-0.56
	RAB22A	-0.56
	CBS	-0.56
	IL20	-0.56
	PGRMC2	-0.56
	CRK	-0.56
	TM2D3	-0.56
	ODZ4	-0.55
	RAD21	-0.55
	ZACN	-0.55
	FLCN	-0.55
	OMA1	-0.55
	REL	-0.55
	SLC2A2	-0.55
	TXNDC16	-0.55
	NCCRP1	-0.55
	TYMS	-0.55
	PTGES	-0.55
	PSMA5	-0.55
	TFEC	-0.54
	RSU1	-0.54
	CALR	-0.54
	KCNK6	-0.54
	TMEM87A	-0.54
	TUBA1B	-0.54
	GAS2	-0.54
	ATP6AP2	-0.54
	CR2	-0.54
	KCNK5	-0.54
	BCL2L12	-0.54
	RNF40	-0.54
	CTSE	-0.54
	DAD1	-0.54
	MLL4	-0.54
	CNOT4	-0.54
	RGS9	-0.54
	SLC9A6	-0.54
	PSMB7	-0.53
	CDH2	-0.53
	IL12A	-0.53
	STS	-0.53
	CAD	-0.53
	UBE2A	-0.53
	MEX3A	-0.53
	HSD17B12	-0.53
	KCNIP4	-0.53
	VDAC3	-0.53
	SLC6A13	-0.53
	SURF1	-0.53
	CYP20A1	-0.53
	A4GALT	-0.53
	TSLP	-0.52
	CD99	-0.52
	CCNE1	-0.52
	RNF146	-0.52
	TMPRSS6	-0.52
	ANPEP	-0.52
	BCL11B	-0.52
	FHL2	-0.52
	LOC283116	-0.52
	PTCH1	-0.52
	RNF12	-0.52
	GP5	-0.52
	PDCD4	-0.52
	TRIM46	-0.52
	IL12B	-0.52
	FMO1	-0.52
	PRIC285	-0.52
	CALCA	-0.52
	NEB	-0.52
	TOLLIP	-0.52
	GNA14	-0.52
	APOB48R	-0.52
	CCNB1	-0.52
	USP45	-0.51
	MARVELD3	-0.51
	SEC11B	-0.51
	IL3	-0.51
	KIF3B	-0.51
	NAMPT	-0.51
	MLLT6	-0.51
	NTN1	-0.51
	PIP5KL1	-0.51
	SET	-0.51
	SNX9	-0.51
	TLN2	-0.51
	RGPD5	-0.51
	PHF10	-0.51
	SERPINB6	-0.51
	CHRNA3	-0.51
	RNF144A	-0.5
	KREMEN2	-0.5
	PLCD3	-0.5
	CTSD	-0.5
	CHD3	-0.5
	SULF1	-0.5
	DNAJC10	-0.5
	TREML4	-0.5
	TUBA3E	-0.5
	TXNDC8	-0.5
	KIAA1161	-0.5
	RABGGTB	-0.5
	RRM2B	-0.5
	RNF186	-0.5
	MID1	-0.5
	GNG10	-0.5
	MYH9	-0.49
	FANCG	-0.49
	CD3E	-0.49
	SERPINA5	-0.49
	KCNMB1	-0.49
	CDH3	-0.49
	SERPINA4	-0.49
	ACCN1	-0.49
	CRYGD	-0.49
	CORIN	-0.49
	ADH7	-0.49
	SLAMF9	-0.49
	COMTD1	-0.49
	IFNGR1	-0.49
	SLC5A5	-0.48
	PGR	-0.48
	PDE3A	-0.48
	C15orf17	-0.48
	KIAA1109	-0.48
	ZDHHC3	-0.48
	TRMT61B	-0.48
	SMAD3	-0.48
	PLCG2	-0.48
	TNXB	-0.48
	PDGFRL	-0.48
	PLA2G2F	-0.48
	SENP2	-0.48
	KLC2	-0.47
	ID1	-0.47
	MGC42105	-0.47
	GFRA3	-0.47
	VTI1B	-0.47
	RPLP2	-0.47
	IPO5	-0.47
	MSN	-0.47
	SFRS2IP	-0.47
	CDC42	-0.47
	SHROOM1	-0.47
	OR11H1	-0.47
	STOML2	-0.47
	CACNA1S	-0.47
	GBA2	-0.47
	E2F8	-0.47
	MPZ	-0.47
	NTS	-0.47
	FOLR3	-0.47
	ITLN2	-0.47
	CDCA5	-0.47
	CLCA4	-0.47
	CSMD3	-0.46
	RBBP5	-0.46
	SETD5	-0.46
	PA2G4	-0.46
	AKR1CL2	-0.46
	SIGLECP3	-0.46
	CRYGB	-0.46
	YWHAG	-0.46
	EBP	-0.46
	VAV3	-0.46
	SLC6A19	-0.46
	EPHX1	-0.46
	CPT2	-0.46
	GCH1	-0.46
	CTSG	-0.46
	KIF2B	-0.46
	HERC6	-0.46
	TAP2	-0.46
	SLC26A4	-0.45
	CLCN4	-0.45
	LRP10	-0.45
	EFNB2	-0.45
	FRS3	-0.45
	RAG1	-0.45
	FKBP9	-0.45
	NCF2	-0.45
	IL28A	-0.45
	ENPEP	-0.45
	TLR5	-0.45
	LOXL2	-0.45
	HDAC5	-0.45
	LIN7C	-0.45
	USP34	-0.45
	BECN1	-0.45
	DCTN1	-0.45
	TNFSF13	-0.45
	DHODH	-0.44
	TNS3	-0.44
	LMO2	-0.44
	SPR	-0.44
	AGBL2	-0.44
	NR1D2	-0.44
	ABCB8	-0.44
	BTN2A3	-0.44
	AZIN1	-0.44
	DAGLA	-0.44
	RELA	-0.44
	RNF34	-0.44
	ASB7	-0.44
	ITGB2	-0.44
	SSX2	-0.44
	MS4A6A	-0.43
	GJA1	-0.43
	SLC19A2	-0.43
	CLCN6	-0.43
	POLA1	-0.43
	CD63	-0.43
	SPRYD5	-0.43
	SLC5A1	-0.43
	MAP7	-0.43
	CYP4F3	-0.43
	BSCL2	-0.43
	SOD3	-0.43
	CES2	-0.43
	GFI1	-0.43
	RAB13	-0.43
	UBD	-0.43
	SPTB	-0.43
	CACNA1E	-0.43
	IL6	-0.43
	KCNK3	-0.43
	ILDR1	-0.43
	HNRNPM	-0.43
	UBASH3B	-0.42
	ABCB4	-0.42
	SETD5	-0.42
	TNFAIP3	-0.42
	LRRC4	-0.42
	TFAP2C	-0.42
	GM2A	-0.42
	PIGK	-0.42
	SI	-0.42
	HDC	-0.42
	HSDL2	-0.42
	HPGD	-0.42
	CBLB	-0.42
	HRASLS	-0.42
	PLXND1	-0.42
	KIF5C	-0.42
	TMPRSS9	-0.42
	CCT8	-0.42
	C5	-0.42
	CATSPER2	-0.41
	APP	-0.41
	GSTZ1	-0.41
	TRIM26	-0.41
	P4HB	-0.41
	TPCN2	-0.41
	LIG1	-0.41
	FBXO10	-0.41
	YWHAE	-0.41
	SAT1	-0.41
	KCNMB2	-0.41
	RORC	-0.41
	AIFM1	-0.41
	NEFH	-0.41
	RHOC	-0.4
	NCOA3	-0.4
	IL9	-0.4
	HOXD10	-0.4
	IL31RA	-0.4
	MNAT1	-0.4
	TMPRSS4	-0.4
	CD8A	-0.4
	FZR1	-0.4
	KCNH3	-0.4
	TRIP13	-0.4
	ZIC3	-0.4
	DTX2	-0.4
	CUL5	-0.4
	GINS2	-0.4
	TRAM1	-0.4
	SPC24	-0.4
	GAA	-0.4
	PAX6	-0.4
	YARS2	-0.4
	LDLRAD2	-0.4
	GDF11	-0.39
	CD38	-0.39
	CCL23	-0.39
	PMS2L5	-0.39
	SULF2	-0.39
	REEP6	-0.39
	LOC220594	-0.39
	LONRF1	-0.39
	BET1	-0.39
	RARB	-0.39
	BACE2	-0.39
	CYP11B1	-0.39
	POLN	-0.39
	ISYNA1	-0.39
	SLURP1	-0.39
	VARS2	-0.39
	UBLCP1	-0.39
	PCDH21	-0.38
	REV1	-0.38
	TGFB2	-0.38
	CATSPER3	-0.38
	UNC119	-0.38
	MORC4	-0.38
	CRIM1	-0.38
	PLEC1	-0.38
	ELA3B	-0.38
	CHRNB3	-0.38
	DPF1	-0.38
	ZNF443	-0.38
	ERG	-0.38
	LOR	-0.38
	LEPROTL1	-0.38
	IDO1	-0.38
	THBS1	-0.38
	CCL14	-0.38
	CENPB	-0.38
	SATB1	-0.38
	PAWR	-0.38
	CDC23	-0.38
	RNASEL	-0.38
	TAF10	-0.37
	CD19	-0.37
	SLC4A9	-0.37
	AQP2	-0.37
	PDZD3	-0.37
	FGF19	-0.37
	LOC377711	-0.37
	SDC4	-0.37
	LRCH4	-0.37
	HRAS	-0.37
	FBXO27	-0.37
	DSPP	-0.37
	XRCC4	-0.37
	KHSRP	-0.37
	KLK8	-0.37
	ATP2A1	-0.37
	CCL4	-0.37
	LEPR	-0.37
	RGS7	-0.37
	KCNK15	-0.36
	TOP3A	-0.36
	KIF13A	-0.36
	CACNA1H	-0.36
	TNF	-0.36
	CARD9	-0.36
	VAV3	-0.36
	SFXN5	-0.36
	MGST1	-0.36
	TRPM1	-0.36
	ASNS	-0.36
	CLCA2	-0.36
	WDR92	-0.36
	PCMT1	-0.36
	NAALADL1	-0.36
	EPX	-0.36
	LYST	-0.36
	AES	-0.36
	DKK4	-0.36
	TRAPPC10	-0.36
	NPAS3	-0.36
	SPSB3	-0.36
	KLF6	-0.36
	LRRN2	-0.36
	CCNB3	-0.36
	RGL2	-0.36
	SESTD1	-0.36
	NLGN2	-0.36
	FURIN	-0.35
	TGM7	-0.35
	PGLYRP1	-0.35
	ANAPC4	-0.35
	RNF113B	-0.35
	AQP3	-0.35
	SNW1	-0.35
	SLC12A3	-0.35
	LZTS1	-0.35
	CYB5R2	-0.35
	TRIM47	-0.35
	SLC9A9	-0.35
	NRAS	-0.35
	IMPG2	-0.35
	GDI1	-0.35
	GOSR2	-0.35
	IL1B	-0.35
	HNF4G	-0.35
	JAM3	-0.34
	UQCRC2	-0.34
	TTRAP	-0.34
	ANKIB1	-0.34
	MXI1	-0.34
	PLIN	-0.34
	TCF15	-0.34
	ABCA5	-0.34
	TUSC2	-0.34
	USP19	-0.34
	TBXAS1	-0.34
	GUCA2B	-0.34
	MMP15	-0.34
	MAGT1	-0.34
	PDCL	-0.34
	SYVN1	-0.34
	BCL3	-0.34
	UBE3B	-0.34
	NCR2	-0.33
	ESPL1	-0.33
	CYP2C9	-0.33
	ECE2	-0.33
	BMP4	-0.33
	EZH1	-0.33
	APAF1	-0.33
	IQGAP1	-0.33
	ITGAL	-0.33
	TNFSF9	-0.33
	FBXL7	-0.33
	PLA2G5	-0.33
	ABCA2	-0.33
	CD300LF	-0.33
	PAQR4	-0.33
	CENPN	-0.33
	LOC93432	-0.32
	SAP18	-0.32
	SIRPG	-0.32
	CYP4B1	-0.32
	HVCN1	-0.32
	CDCA8	-0.32
	SIRT5	-0.32
	PTGS1	-0.32
	PITRM1	-0.32
	HSD17B1	-0.32
	LRP12	-0.32
	APOB	-0.32
	ITGA9	-0.32
	ITGB3	-0.32
	SMAD2	-0.32
	DDI2	-0.32
	PLXNA2	-0.32
	MED30	-0.32
	HAVCR2	-0.32
	CDH19	-0.32
	NRP2	-0.31
	VEGFC	-0.31
	PHF15	-0.31
	BSG	-0.31
	SLC25A13	-0.31
	ILF3	-0.31
	SELP	-0.31
	SERPINA12	-0.31
	BRIP1	-0.31
	PRSS36	-0.31
	SOCS6	-0.31
	PRB1	-0.31
	ASB2	-0.31
	TRIM60	-0.31
	ASB9	-0.31
	KLC4	-0.31
	PRDX2	-0.31
	DAOA	-0.31
	GDAP1	-0.31
	EMX1	-0.31
	ODZ3	-0.31
	TBC1D22A	-0.31
	AGXT2	-0.3
	CTSK	-0.3
	CUL9	-0.3
	WWTR1	-0.3
	TNFRSF11A	-0.3
	CATSPER1	-0.3
	ONECUT3	-0.3
	ENDOG	-0.3
	TGFBI	-0.3
	SMAD7	-0.3
	OPTN	-0.3
	PXN	-0.3
	ATL1	-0.3
	CACNA1G	-0.3
	CCL8	-0.3
	RNF103	-0.3
	LAMA5	-0.3
	HMGCL	-0.3
	FCRL6	-0.3
	BHLHE22	-0.3
	PYROXD1	-0.3
	NIPA1	-0.3
	ACCN3	-0.3
	ABCG5	-0.3
	ABCA12	-0.3
	IRF4	-0.3
	MASP1	-0.3
	RAD51L3	-0.3
	TOM1	-0.3
	EIF6	-0.29
	SENP3	-0.29
	KAT5	-0.29
	UBFD1	-0.29
	KCNC4	-0.29
	TPSAB1	-0.29
	LTF	-0.29
	PHF21A	-0.29
	TSGA14	-0.29
	PMCH	-0.29
	NR2F6	-0.29
	LNX2	-0.29
	CPT1A	-0.29
	GJA3	-0.29
	MGAT1	-0.28
	RRAS2	-0.28
	KIAA0101	-0.28
	TRIM61	-0.28
	FAM173B	-0.28
	COL10A1	-0.28
	OSMR	-0.28
	ARPP-19	-0.28
	BRCA1	-0.28
	GMPR	-0.28
	WNT3	-0.28
	RARG	-0.28
	SENP6	-0.28
	ATP4B	-0.28
	SGTA	-0.28
	CR1	-0.28
	SCG3	-0.28
	XCL1	-0.28
	TF	-0.28
	FAM83D	-0.28
	APCS	-0.27
	RGS11	-0.27
	KDELR1	-0.27
	AGL	-0.27
	PAFAH2	-0.27
	GABRR3	-0.27
	EFNB3	-0.27
	TNPO3	-0.27
	RNF151	-0.27
	SLC25A40	-0.27
	UBE2S	-0.27
	CLEC4E	-0.27
	GRIPAP1	-0.27
	NRG1	-0.27
	CACNG8	-0.27
	SERPINA11	-0.27
	SENP8	-0.27
	APH1A	-0.27
	GSN	-0.27
	FBXL14	-0.27
	RGS20	-0.27
	IFT57	-0.27
	C6	-0.27
	LANCL2	-0.27
	INTS5	-0.27
	PEX5L	-0.27
	SDC1	-0.27
	NGFR	-0.27
	SPO11	-0.27
	CD80	-0.26
	NPM1	-0.26
	USP6	-0.26
	ADAM22	-0.26
	COMT	-0.26
	SLC7A11	-0.26
	CYP1B1	-0.26
[truncated: 3,522 more rows]

## Sheet: Figure 1E
	siRNA no.	siRNA Gene Target	Control Survival	Senolytic Index
	1	COPB2	82.8684	40.1427
	2	COPB2	76.9942	44.8865
	3	COPB2	86.7151	54.0052
	4	COPB2	96.7639	69.2482
	1	NFKBIE	90.1118	-3.4918
	2	NFKBIE	93.5693	5.2927
	3	NFKBIE	118.515	15.682
	4	NFKBIE	87.4774	-12.9956
	1	VEGFB	81.764	-17.2859
	2	VEGFB	77.3798	-4.9627
	3	VEGFB	58.7088	-11.0352
	4	VEGFB	88.09	-11.1494
	1	ACTN1	83.5058	-10.0634
	2	ACTN1	71.6126	-22.1074
	3	ACTN1	82.2164	-16.2723
	4	ACTN1	95.2053	0.9105
	1	BCL2L1	56.3361	44.5384
	2	BCL2L1	81.8787	44.7311
	3	BCL2L1	78.5037	39.6698
	4	BCL2L1	69.1211	39.5161
	1	FIBCD1	72.4789	13.7199
	2	FIBCD1	90.4187	21.2676
	3	FIBCD1	57.8242	0.7058
	4	FIBCD1	68.314	9.9938
	1	CLUH	85.8212	-9.775
	2	CLUH	76.859	-15.2579
	3	CLUH	83.2578	3.8799
	4	CLUH	93.8594	5.4172
	1	USP11	75.453	-17.7108
	2	USP11	63.08	-23.4291
	3	USP11	91.3842	-2.3701
	4	USP11	82.6073	-12.6763
	1	ALOX15B	93.8302	-5.7609
	2	ALOX15B	61.0222	12.9349
	3	ALOX15B	93.601	-3.6651
	4	ALOX15B	63.1035	-9.1811
	1	CDK11B	76.2319	-2.3534
	2	CDK11B	88.9544	-2.8314
	3	CDK11B	96.0172	1.7008
	4	CDK11B	81.7705	2.4823
	1	APPBP2	79.867	-5.8264
	2	APPBP2	83.3456	-11.011
	3	APPBP2	79.4011	-13.2927
	4	APPBP2	92.3089	-12.2432
	1	PSMC3IP	77.9973	-16.0192
	2	PSMC3IP	108.517	8.1287
	3	PSMC3IP	92.9847	3.6998
	4	PSMC3IP	65.2408	-2.7398
	1	GRIK4	77.6481	-17.1108
	2	GRIK4	79.2026	-8.6509
	3	GRIK4	87.3515	-18.5501
	4	GRIK4	82.8033	-1.0318
	1	FSHB	88.956	5.9085
	2	FSHB	92.2783	-5.0783
	3	FSHB	77.7163	-25.5043
	4	FSHB	96.9914	-8.5018
	1	TICAM2	72.0123	-27.1623
	2	TICAM2	83.9273	1.0354
	3	TICAM2	100.147	-8.0138
	4	TICAM2	77.8995	-10.1627
	1	CLPP	74.3653	-19.3016
	2	CLPP	96.799	-9.6116
	3	CLPP	78.557	17.6694
	4	CLPP	83.7302	-5.9294
	1	SPRYD4	79.709	-11.0209
	2	SPRYD4	81.5373	-18.9195
	3	SPRYD4	93.4852	-12.4196
	4	SPRYD4	95.4448	0.6328
	1	ABCF1	97.5567	11.4978
	2	ABCF1	85.7568	-16.5157
	3	ABCF1	104.772	1.2032
	4	ABCF1	96.8839	-3.9069
	1	SEZ6L2	109.414	4.8658
	2	SEZ6L2	102.118	-1.224
	3	SEZ6L2	96.1127	-8.3947
	4	SEZ6L2	93.9745	-10.2312
	1	SLAMF6	83.5153	-7.1092
	2	SLAMF6	85.6782	-7.8195
	3	SLAMF6	94.8978	1.8973
	4	SLAMF6	94.6944	-10.1334
	1	FSD1	86.9313	-11.7845
	2	FSD1	89.0645	-15.3103
	3	FSD1	92.7616	-15.0031
	4	FSD1	76.5522	-16.0231
	1	APOC3	92.9831	-4.4613
	2	APOC3	91.1744	-13.9977
	3	APOC3	103.787	9.1839
	4	APOC3	80.4464	-16.5178
	1	CARS2	90.1695	-12.3205
	2	CARS2	102.023	1.0559
	3	CARS2	98.2644	1.8285
	4	CARS2	96.2256	-11.6084
	1	FBLN7	104.139	16.6086
	2	FBLN7	85.8805	-7.3257
	3	FBLN7	87.4536	-8.6077
	4	FBLN7	98.6828	-0.2613
	1	RAB5C	89.1384	-15.4846
	2	RAB5C	79.1279	-2.548
	3	RAB5C	84.6659	-17.1354
	4	RAB5C	87.8928	5.6516
	1	ING3	79.4785	5.4265
	2	ING3	74.6733	-10.5599
	3	ING3	90.2993	-8.1236
	4	ING3	71.6175	-21.9204
	1	TBL1XR1	92.1174	-7.0752
	2	TBL1XR1	75.1731	-10.4265
	3	TBL1XR1	101.558	21.3908
	4	TBL1XR1	97.8322	-5.1061
	1	P4HTM	90.6548	5.3158
	2	P4HTM	93.4708	9.8647
	3	P4HTM	96.9419	0.0673
	4	P4HTM	96.8102	8.2666
	1	COPG1	84.6989	23.9975
	2	COPG1	70.6335	14.878
	3	COPG1	61.667	21.4516
	4	COPG1	98.7168	36.9909
	1	KCNJ9	85.9228	11.1173
	2	KCNJ9	119.756	19.6146
	3	KCNJ9	93.1111	-5.2122
	4	KCNJ9	92.4759	5.318
	1	PSMD2	76.6234	-8.6884
	2	PSMD2	77.6224	-5.6196
	3	PSMD2	85.6942	-2.0408
	4	PSMD2	84.4184	-3.3599
	1	TRMT61A	92.2176	-8.2408
	2	TRMT61A	92.5621	-4.3917
	3	TRMT61A	102.617	5.8922
	4	TRMT61A	103.986	4.6537
	1	GNG8	72.3279	29.5175
	2	GNG8	114.116	54.0764
	3	GNG8	93.0824	-12.0571
	4	GNG8	76.9873	20.6016
	1	CYB5R1	65.4134	7.9533
	2	CYB5R1	77.9394	-10.0852
	3	CYB5R1	87.3803	-11.5903
	4	CYB5R1	100.974	7.368
	1	LRP1B	65.101	2.4212
	2	LRP1B	81.1245	-3.1855
	3	LRP1B	90.039	-4.2188
	4	LRP1B	98.77	17.4131
	1	SLC25A42	76.7681	-15.8787
	2	SLC25A42	103.615	9.522
	3	SLC25A42	86.6556	-7.9676
	4	SLC25A42	80.5005	-9.0771
	1	DEF6	84.9334	-1.7177
	2	DEF6	55.2659	-37.8016
	3	DEF6	108.21	9.0691
	4	DEF6	101.838	2.6869
	1	CD8B	100.955	8.221
	2	CD8B	97.6823	11.7253
	3	CD8B	98.9017	0.1736
	4	CD8B	78.883	-15.6291
	1	TRIM51	88.3542	0.293
	2	TRIM51	97.7317	-5.5014
	3	TRIM51	65.2634	-16.6103
	4	TRIM51	69.3877	-22.3771
	1	SNRNP70	88.1902	8.3102
	2	SNRNP70	95.772	-5.3273
	3	SNRNP70	81.7544	0.1075
	4	SNRNP70	85.1848	0.7594
	1	HTRA3	57.463	-14.2959
	2	HTRA3	88.8662	14.2546
	3	HTRA3	69.0713	-26.3371
	4	HTRA3	74.3401	-6.9432
	1	ECE1	79.1591	-6.6568
	2	ECE1	83.4023	-21.0134
	3	ECE1	97.2962	14.1135
	4	ECE1	83.6517	-16.3128
	1	TRIB1	88.1591	-19.0605
	2	TRIB1	106.202	3.1851
	3	TRIB1	93.3312	3.6107
	4	TRIB1	89.4053	-0.9272
	1	IFNA13	120.853	28.9289
	2	IFNA13	99.6232	0.1531
	3	IFNA13	87.388	-3.0149
	4	IFNA13	79.2019	0.7004
	1	RASGRF1	98.2332	-1.097
	2	RASGRF1	101.911	5.8593
	3	RASGRF1	76.2013	26.9588
	4	RASGRF1	86.7528	-10.7375
	1	ALDOA	101.67	35.1201
	2	ALDOA	82.1858	-12.3033
	3	ALDOA	87.9402	19.9838
	4	ALDOA	97.8049	-7.63
	1	RPS19	79.7255	-11.625
	2	RPS19	53.6089	-9.2407
	3	RPS19	62.0384	-31.3327
	4	RPS19	67.5772	-20.9189
	1	STAMBPL1	79.1929	7.3969
	2	STAMBPL1	79.1741	12.6659
	3	STAMBPL1	61.0214	-13.6156
	4	STAMBPL1	74.9036	-13.0515
	1	CD276	80.991	28.4256
	2	CD276	91.8972	-5.2048
	3	CD276	88.5896	-1.2654
	4	CD276	90.5822	-12.4233
	1	ABCC3	67.6229	-2.0324
	2	ABCC3	100.962	-2.1961
	3	ABCC3	80.1703	-10.5107
	4	ABCC3	76.0962	-20.8352
	1	RPL36	75.6904	-9.0611
	2	RPL36	71.51	-2.4195
	3	RPL36	64.3712	-19.7467
	4	RPL36	65.936	-23.6005
	1	RPL38	65.7342	-20.6574
	2	RPL38	63.7251	-19.0757
	3	RPL38	63.0116	-25.2636
	4	RPL38	56.8599	-34.1368
	1	CYP26B1	82.1083	29.3761
	2	CYP26B1	110.864	29.0752
	3	CYP26B1	78.8751	-26.6504
	4	CYP26B1	87.9332	16.4444
	1	TFE3	90.1374	-1.6527
	2	TFE3	92.3134	4.9653
	3	TFE3	94.9837	6.1468
	4	TFE3	90.756	3.0685
	1	UBC	7.81263	5.7671
	2	UBC	74.4125	16.7031
	3	UBC	55.1717	39.6785
	4	UBC	51.5977	44.7991
	1	PSAP	99.1705	-0.7777
	2	PSAP	77.9384	-20.3124
	3	PSAP	95.4164	4.142
	4	PSAP	85.9149	3.3832
	1	SH2B2	83.9534	-10.1036
	2	SH2B2	105.198	2.3975
	3	SH2B2	74.5861	-17.2617
	4	SH2B2	93.6342	-0.7488
	1	TNNT2	70.9448	6.6319
	2	TNNT2	77.7921	-15.705
	3	TNNT2	84.8892	-15.6164
	4	TNNT2	90.1888	-12.3884
	1	PLXNA4	99.7955	-8.5104
	2	PLXNA4	99.0817	-5.6544
	3	PLXNA4	82.9694	-11.6585
	4	PLXNA4	94.1089	-3.3885
	1	CYP21A2	82.8332	-5.4979
	2	CYP21A2	73.9528	-8.2252
	3	CYP21A2	61.9174	-23.0097
	4	CYP21A2	97.8518	-3.1201
	1	CLCNKA	76.6386	10.6173
	2	CLCNKA	101.338	-1.9318
	3	CLCNKA	99.5189	-2.7304
	4	CLCNKA	90.9688	-4.4847
	1	ATRNL1	95.5462	-3.5627
	2	ATRNL1	93.3438	6.0453
	3	ATRNL1	94.908	-4.8175
	4	ATRNL1	81.5502	-19.6045
	1	UBA52	69.3287	-14.6957
	2	UBA52	68.8774	-21.3076
	3	UBA52	59.8377	-25.0585
	4	UBA52	97.8877	-0.2185
	1	HAS2	103.778	15.4441
	2	HAS2	86.2715	6.7372
	3	HAS2	99.4661	10.3523
	4	HAS2	104.07	6.1598
	1	ZNF101	90.7387	-9.0709
	2	ZNF101	92.2253	-5.6404
	3	ZNF101	94.4605	-5.0999
	4	ZNF101	85.106	-14.2899
	1	KLK13	89.5744	-5.9602
	2	KLK13	74.8106	-13.1486
	3	KLK13	79.3608	-8.9094
	4	KLK13	101.703	7.0561
	1	RPL7A	70.6712	-8.6898
	2	RPL7A	58.9947	-18.8679
	3	RPL7A	60.4743	-27.1785
	4	RPL7A	59.7893	-20.2436
	1	GEMIN4	78.8675	-15.8879
	2	GEMIN4	76.3854	-24.0136
	3	GEMIN4	92.558	14.8986
	4	GEMIN4	83.0312	-4.4271
	1	NID2	116.388	15.9324
	2	NID2	80.2384	-7.1523
	3	NID2	100.907	-3.7212
	4	NID2	105.942	5.3843
	1	CLEC4C	77.9118	12.5786
	2	CLEC4C	88.9281	16.4264
	3	CLEC4C	67.3353	-22.5233
	4	CLEC4C	71.4414	-19.7002
	1	XAB2	64.3732	-15.2863
	2	XAB2	57.5268	-19.7077
	3	XAB2	35.2254	-7.5678
	4	XAB2	81.2711	-9.9166
	1	HIST1H2BO	94.1566	-8.5214
	2	HIST1H2BO	80.6664	-21.1983
	3	HIST1H2BO	87.3223	-8.6936
	4	HIST1H2BO	79.8653	-5.9874
	1	APH1A	104.68	5.8096
	2	APH1A	96.4801	3.0147
	3	APH1A	85.1614	-5.5341
	4	APH1A	78.4012	-22.6257
	1	SCN10A	113.808	16.4799
	2	SCN10A	87.3764	-7.4653
	3	SCN10A	80.1755	-20.6219
	4	SCN10A	96.6303	2.0727
	1	CYC1	74.2933	-17.5733
	2	CYC1	69.1648	-9.9608
	3	CYC1	96.224	-0.6048
	4	CYC1	84.9899	-13.3022
	1	NPC1L1	104.152	-3.8151
	2	NPC1L1	98.6399	-1.7118
	3	NPC1L1	94.7978	-1.771
	4	NPC1L1	101.815	11.689
	1	CENPE	78.6726	-19.6663
	2	CENPE	79.6876	19.5846
	3	CENPE	109.126	14.7238
	4	CENPE	93.758	-4.0456
	1	PSMB2	92.7964	-4.8081
	2	PSMB2	117.31	17.8131
	3	PSMB2	73.275	6.5441
	4	PSMB2	94.2291	-1.4064
	1	ALOX12B	89.0919	-10.9486
	2	ALOX12B	81.5177	-19.0523
	3	ALOX12B	78.4812	-13.2386
	4	ALOX12B	98.4565	15.1595
	1	PDLIM7	88.3712	-10.2818
	2	PDLIM7	85.9668	4.746
	3	PDLIM7	54.0196	29.117
	4	PDLIM7	61.4701	-25.0359
	1	TRAT1	66.0376	-34.2612
	2	TRAT1	75.1963	-16.9041
	3	TRAT1	87.8544	-10.5498
	4	TRAT1	81.1771	-19.727
	1	PRF1	94.6742	-1.0521
	2	PRF1	91.4387	-9.9828
	3	PRF1	102.878	-29.0307
	4	PRF1	52.4338	25.4095
	1	CST3	90.7315	-18.459
	2	CST3	89.2384	-5.2033
	3	CST3	91.4634	-7.0891
	4	CST3	97.4196	-21.7876
	1	RRM1	75.2818	0.6359
	2	RRM1	101.956	-23.5409
	3	RRM1	101.725	14.7652
	4	RRM1	96.403	-8.3518
	1	CARD14	92.7021	2.2173
	2	CARD14	95.6312	-0.409
	3	CARD14	89.2178	10.5715
	4	CARD14	99.6506	0.4135
	1	PRDM2	72.2489	0.2764
	2	PRDM2	98.2542	-4.4992
	3	PRDM2	101.236	-6.4297
	4	PRDM2	95.298	-11.3664
	1	UBAC2	85.8965	-4.5981
	2	UBAC2	82.777	8.8871
	3	UBAC2	75.0069	-21.7364
	4	UBAC2	49.2864	7.4837
	1	MYCBP2	79.1296	-8.5692
	2	MYCBP2	88.1267	-20.5968
	3	MYCBP2	85.2946	9.199
	4	MYCBP2	97.9254	-26.4032
	1	CNGA2	68.1073	15.0761
	2	CNGA2	64.9046	15.2583
	3	CNGA2	96.6253	-9.1059
	4	CNGA2	95.3193	-10.2458
	1	SLC35B2	98.4433	1.7722
	2	SLC35B2	97.4403	9.4714
	3	SLC35B2	93.803	-30.8888
	4	SLC35B2	98.8419	-34.9997
	1	TGM2	99.9809	-39.7719
	2	TGM2	87.94	-31.7211
	3	TGM2	90.5929	-23.6889
	4	TGM2	95.1325	-25.8272
	1	PRND	98.5014	-30.9761
	2	PRND	68.571	-13.8022
	3	PRND	71.1705	5.2433
	4	PRND	32.9575	37.1596
	1	CRAT	90.3712	-1.4901
	2	CRAT	98.5073	0.3162
	3	CRAT	101.951	-10.5422
	4	CRAT	88.6543	-13.9706
	1	CD79A	103.71	-11.0458
	2	CD79A	100.508	-8.963
	3	CD79A	27.681	25.746
	4	CD79A	92.0726	-5.2666
	1	MSH2	95.5469	-13.7483
	2	MSH2	85.4118	10.5652
	3	MSH2	86.6968	-1.4265
	4	MSH2	96.3429	-12.7204
	1	DBI	95.8773	-7.4842
	2	DBI	80.3078	11.9802
	3	DBI	81.6186	12.7737
	4	DBI	103.458	2.6298
	1	RHOA	59.7047	31.023
	2	RHOA	71.3277	-12.0447
	3	RHOA	90.9422	-12.6788
	4	RHOA	99.8213	-5.615
	1	NECTIN1	90.5785	3.3861
	2	NECTIN1	99.1034	-1.1759
	3	NECTIN1	101.23	-8.5654
	4	NECTIN1	81.0486	6.4035
	1	PMM2	91.578	10.9295
	2	PMM2	90.5259	-8.5969
	3	PMM2	93.7347	-1.9941
	4	PMM2	97.793	1.1292
	1	PGBD1	98.1249	-6.3928
	2	PGBD1	97.9947	-2.1592
	3	PGBD1	91.8789	-14.0652
	4	PGBD1	96.3588	-10.8495
	1	RPA1	57.7942	8.4811
	2	RPA1	89.4925	-4.2462
	3	RPA1	100.581	-13.0497
	4	RPA1	76.2593	8.6382
	1	CFLAR	97.3145	-12.6597
	2	CFLAR	89.308	-9.2033
	3	CFLAR	89.2689	-14.9031
	4	CFLAR	49.9898	18.5014
	1	OVCH2	85.7571	-12.3658
	2	OVCH2	103.201	-10.6752
	3	OVCH2	89.8643	1.8787
	4	OVCH2	82.4327	-4.3685
	1	RAD51	96.8668	-5.5522
	2	RAD51	79.4907	19.9645
	3	RAD51	57.8864	3.111
	4	RAD51	94.5145	-1.0751
	1	RPS27A	100.921	-6.2371
	2	RPS27A	93.6291	13.4958
	3	RPS27A	101.429	-14.0683
	4	RPS27A	80.5404	-5.1104
	1	CHD4	93.1575	-9.2127
	2	CHD4	90.0097	-32.7627
	3	CHD4	100.433	-23.3513
	4	CHD4	99.3813	-9.9533
	1	ABCC1	101.596	-13.037
	2	ABCC1	91.4931	-0.9603
	3	ABCC1	97.7624	-1.6952
	4	ABCC1	102.619	-11.2988
	1	NCK2	86.8958	-7.4541
	2	NCK2	81.5729	25.0528
	3	NCK2	100.206	-10.1532
	4	NCK2	96.9387	-20.1568
	1	EPB41L1	98.8991	-17.4796
	2	EPB41L1	92.0435	-14.1737
	3	EPB41L1	103.391	-36.159
	4	EPB41L1	95.3101	-18.9274
	1	GHRL	98.3166	8.1806
	2	GHRL	91.2792	-9.7136
	3	GHRL	100.235	-7.1442
	4	GHRL	82.8743	14.6478
	1	ABCD2	102.4	-12.583
	2	ABCD2	102.147	-24.1804
	3	ABCD2	86.8943	-3.0226
	4	ABCD2	101.656	-25.6607
	1	DNAJB7	100.951	-13.3118
	2	DNAJB7	85.3572	-6.6146
	3	DNAJB7	106.388	-20.2737
	4	DNAJB7	92.5165	-8.5418
	1	FOXC1	97.1151	-15.0914
	2	FOXC1	101.522	-8.9168
	3	FOXC1	101.229	-7.2674
	4	FOXC1	101.311	-25.5422
	1	TMPRSS7	99.1429	3.5124
	2	TMPRSS7	102.035	-7.5062
	3	TMPRSS7	100.953	-4.1012
	4	TMPRSS7	103.803	-6.6064
	1	ALDH2	104.269	-5.3597
	2	ALDH2	108.121	-11.2398
	3	ALDH2	103.139	-3.9597
	4	ALDH2	105.839	-4.6387
	1	LUZP4	103.044	0.8209
	2	LUZP4	102.031	-1.3068
	3	LUZP4	101.284	-2.4436
	4	LUZP4	102.587	-5.3308
	1	APOA5	101.647	-3.0705
	2	APOA5	106.207	-8.9273
	3	APOA5	100.912	-5.9379
	4	APOA5	102.266	-8.6015
	1	C8G	102.085	-0.7278
	2	C8G	99.9513	-1.2876
	3	C8G	105.655	-4.5858
	4	C8G	104.913	-5.3181
	1	GPC3	100.126	-0.5412
	2	GPC3	101.289	-2.1421
	3	GPC3	102.19	-5.4734
	4	GPC3	101.966	-6.2248
	1	GLMN	102.034	-2.3068
	2	GLMN	103.861	-4.9927
	3	GLMN	102.947	-3.5322
	4	GLMN	102.188	-6.7837
	1	CCT4	105.828	-4.4493
	2	CCT4	103.067	-2.5448
	3	CCT4	101.418	-6.2476
	4	CCT4	103.644	-4.2518
	1	APOH	103.688	-8.3313
	2	APOH	102.267	-5.0202
	3	APOH	72.5826	-9.6278
	4	APOH	96.4315	17.9436
	1	KDM4B	99.8687	-16.9035
	2	KDM4B	83.7793	-5.5717
	3	KDM4B	99.5218	-5.5467
	4	KDM4B	88.8302	2.2851
	1	EED	97.7158	-19.3239
	2	EED	91.3797	-3.4648
	3	EED	96.4838	-31.165
	4	EED	90.0916	8.0762
	1	CYP27A1	70.3583	9.5223
	2	CYP27A1	60.4899	13.1979
	3	CYP27A1	49.0139	23.2147
	4	CYP27A1	52.3385	23.2462
	1	MYCL	78.2663	-9.7595
	2	MYCL	99.4291	-11.8352
	3	MYCL	68.0534	-15.7351
	4	MYCL	29.5831	32.5778
	1	APEH	81.1345	0.1048
	2	APEH	82.9543	24.5797
	3	APEH	87.7151	7.0674
	4	APEH	74.0974	-0.6734
	Cntl	BCLxL.1	49.6417	34.0823
	Cntl	BCLxL.2	49.8535	32.9958
	Cntl	BCLxL.3	44.1601	32.3061
	Cntl	BCLxL.4	44.8684	36.4523
	Cntl	BCLxL.5	49.6212	37.3689
	Cntl	BCLxL.6	50.0294	37.0672
	Cntl	BCLxL.7	44.8684	30.0185
	Cntl	BCLxL.8	49.8535	34.4533
	Cntl	BCLxL.9	49.6417	36.9237
	Cntl	siNT.3	98.5842	1.4203
	Cntl	siNT.3	95.2496	2.1845
	Cntl	siNT.3	99.9311	3.2605
	Cntl	siNT.3	100.19	5.3205
	Cntl	siNT.3	97.3579	0.5445
	Cntl	siNT.3	97.5109	-1.1725

## Sheet: Figure 1F
	Data									Statistics
		DMSO.1	DMSO.2	DMSO.3		4OHT.1	4OHT.2	4OHT.3		Adjusted P value	Statistical Test
	siScrambled	109.565	104.844	99.5139		98.075	94.0725	97.3042		0.089004	Multiple Unpaired T test Holm sidak correction
	siBCL2L1	57.1643	55.6058	69.1146		22.1604	22.8013	27.1297		0.005149	DMSO vs. 4OHT
	siCOPB2.3	86.1473	84.7603	89.2377		34.5066	32.7664	30.8568		5.7e-05
	siCOPB2.4	98.8481	93.4429	98.0006		26.9223	28.7621	26.8628		2.9e-05
	siCOPG1.1	81.8291	89.1231	83.1444		59.5928	62.5895	59.922		0.002978
	siCOPG1.4	93.3733	100.554	102.223		62.1117	64.0417	59.0244		0.001658
	siUBC.3	52.3427	56.3919	56.7803		14.4163	17.3526	14.7105		0.000159
	siUBC.4	54.5322	50.9499	49.3111		7.3783	5.9398	7.0777		8.8e-05
	siGNG8.1	73.1184	73.7692	70.0959		43.8707	41.8286	42.7317		0.000159
	siGNG8.2	114.288	113.4	114.661		58.8581	60.0327	61.2293		3e-06
	siALDOA.1	97.8414	109.964	97.2039		74.3731	70.7326	54.5435		0.026426
	siALDOA.3	84.9249	93.9802	84.9154		69.9599	77.6892	56.2198		0.089004

## Sheet: Figure 1G
	Data									Statistics
	siRNA Gene Target	DMSO.1	DMSO.2	DMSO.3	Doxo.1	Doxo.2	Doxo.3			Adjusted P value	Statistical Test
	siScrambled	100.691	90.1878	95.8656	96.8619	98.9247	89.8822			0.934294	Multiple Unpaired T test Holm sidak correction
	siBCL2L1.1	82.9837	76.5914	67.1093	47.4586	49.4358	49.3583			0.004513	DMSO vs. DOXO

## Sheet: Figure 1H
	siRNA Gene Target	Doxorubicin B score
	3'HEXO	0.55
	A2M	0.01
	A4GALT	1.13
	AACS	-1.02
	AADAC	-0.16
	AADAT	-1.57
	AAK1	-0.73
	AANAT	-0.57
	AARS	-0.05
	AASDH	1.34
	AASDHPPT	0.58
	AASS	0.11
	AATF	-0.6
	AATK	0.72
	ABAT	0.32
	ABCA1	-1.25
	ABCA10	0.75
	ABCA12	0.07
	ABCA13	0.01
	ABCA2	-2.17
	ABCA3	-2.22
	ABCA4	2.75
	ABCA5	0.57
	ABCA6	-0.41
	ABCA7	0.13
	ABCA8	-0.03
	ABCA9	0.33
	ABCB1	1.94
	ABCB10	0.43
	ABCB11	0.02
	ABCB4	-0.52
	ABCB5	1.01
	ABCB6	0.1
	ABCB7	0.72
	ABCB8	0.57
	ABCB9	-0.01
	ABCC1	0.48
	ABCC10	-0.7
	ABCC11	-1.07
	ABCC12	0.09
	ABCC2	0.89
	ABCC4	0.9
	ABCC5	-1.14
	ABCC6	-1.36
	ABCC8	-2.76
	ABCC9	1.87
	ABCD1	-0.02
	ABCD2	0.84
	ABCD3	0.71
	ABCD4	0.63
	ABCE1	-0.02
	ABCF1	-0.04
	ABCF2	0.37
	ABCF3	1.01
	ABCG1	0.56
	ABCG2	0.05
	ABCG4	-0.47
	ABCG5	-0.34
	ABCG8	0.83
	ABHD1	-0.68
	ABHD11	0.99
	ABHD2	-0.53
	ABHD3	-0.07
	ABHD4	0.1
	ABHD5	0.58
	ABHD6	-0.48
	ABHD7	-0.46
	ABHD8	0.74
	ABHD9	-0.68
	ABL1	1.44
	ABL2	1.14
	ABO	-0.48
	ABT1	-1.78
	ABTB1	1.14
	ACAA1	-2.08
	ACAA2	-0.03
	ACACA	-1.47
	ACACB	0.03
	ACAD8	-3.89
	ACAD9	1.13
	ACADL	0.25
	ACADM	0.34
	ACADS	-0.27
	ACADSB	-0.79
	ACADVL	0.04
	ACAS2L	-0.39
	ACAT1	0.27
	ACAT2	-1.12
	ACATE2	-0.01
	ACE	2.39
	ACE2	0.21
	ACHE	0.04
	ACIN1	-0.41
	ACLY	-0.2
	ACMSD	-0.59
	ACO1	0.1
	ACO2	0.66
	ACOT1	0.04
	ACOT6	-0.65
	ACOX1	2.06
	ACOX2	0.62
	ACOX3	0.66
	ACOXL	1.69
	ACP1	1.03
	ACP2	-0.73
	ACP5	-1.03
	ACP6	0.13
	ACPP	-0.3
	ACPT	0.41
	ACR	-0.29
	ACSL1	0.02
	ACSL3	-0.54
	ACSL4	-0.62
	ACSL5	0.34
	ACSL6	0.14
	ACSM3	1.45
	ACTN1	0.17
	ACTN2	0.69
	ACVR1	0.55
	ACVR1B	0.28
	ACVR1C	-0.35
	ACVR2A	4.43
	ACVR2B	-0.32
	ACVRL1	0.39
	ACY1	0.65
	ACY-3	1.91
	ACYP1	0.05
	ACYP2	0.16
	AD-017	-0.12
	ADA	-0.03
	ADAM10	0.84
	ADAM11	-0.18
	ADAM12	-0.88
	ADAM15	0.11
	ADAM17	2.14
	ADAM18	-0.85
	ADAM19	-1.34
	ADAM2	-2.4
	ADAM20	0.07
	ADAM21	2.14
	ADAM22	2.47
	ADAM23	1.81
	ADAM28	-1.66
	ADAM29	-0.2
	ADAM30	-0.68
	ADAM32	1.97
	ADAM33	-0.71
	ADAM7	-0.59
	ADAM8	-0.72
	ADAM9	0.07
	ADAMDEC1	0.81
	ADAMTS1	-0.59
	ADAMTS10	-0.11
	ADAMTS12	0.24
	ADAMTS13	1.29
	ADAMTS14	-2.07
	ADAMTS15	0.9
	ADAMTS16	-1.3
	ADAMTS17	0.8
	ADAMTS18	-0.06
	ADAMTS19	0.41
	ADAMTS2	4.37
	ADAMTS20	0.53
	ADAMTS3	-0.01
	ADAMTS4	-0.91
	ADAMTS5	0.06
	ADAMTS6	0.82
	ADAMTS7	1
	ADAMTS8	1.01
	ADAMTS9	-0.7
	ADAMTSL1	0.45
	ADAR	0.26
	ADARB1	-0.63
	ADCK1	0
	ADCK2	1.1
	ADCK4	0.45
	ADCK5	-0.06
	ADCY1	0
	ADCY2	0.25
	ADCY3	0.01
	ADCY4	0.59
	ADCY5	-3.02
	ADCY6	0.65
	ADCY7	1.38
	ADCY8	0.7
	ADCY9	-1.58
	ADCYAP1R1	0.67
	ADD1	-0.61
	ADH1A	-0.35
	ADH1B	0.98
	ADH1C	-0.99
	ADH4	-0.31
	ADH5	-0.09
	ADH6	1.74
	ADHFE1	-0.22
	ADK	-0.7
	ADORA1	0.78
	ADORA2A	-1.56
	ADORA2B	-0.1
	ADORA3	-0.31
	ADPGK	6.83
	ADPRH	0.85
	ADPRHL1	-0.55
	ADPRHL2	0.38
	ADPRTL3	0.03
	ADRA1A	-0.37
	ADRA1B	0.01
	ADRA1D	0.59
	ADRA2A	0.51
	ADRA2B	0.23
	ADRA2C	-1.92
	ADRB1	1.92
	ADRB2	-0.45
	ADRB3	-1.23
	ADRBK1	-0.53
	ADRBK2	-0.77
	ADSL	4.15
	ADSS	0
	ADSSL1	0.29
	AEBP1	2.77
	AF5Q31	-2.66
	AFAR3	-1.21
	AFG3L2	-0.16
	AFP	-0.92
	AGA	0.4
	AGER	-11.41
	AGK	0.18
	AGL	-0.78
	AGMAT	-0.11
	AGPAT1	1.06
	AGPAT2	2.49
	AGPAT3	0.33
	AGPAT4	-0.09
	AGPAT5	-0.18
	AGPS	-1.63
	AGT	0.33
	AGTPBP1	2.49
	AGTR1	2.77
	AGTR2	-0.32
	AGXT	0.39
	AGXT2	-1.06
	AGXT2L1	0.44
	AHCY	-0.14
	AHCYL1	1.43
	AHR	0.71
	AHSA1	-1.15
	AICDA	0.69
	AIP	0.11
	AIPL1	-0.03
	AIRE	0.31
	AK1	-0.43
	AK2	0.06
	AK3	-0.43
	AK4	-0.28
	AK5	0.87
	AK7	0
	AKAP10	1.3
	AKAP11	-4.78
	AKAP13	-0.18
	AKAP28	0.9
	AKAP3	0.79
	AKAP4	-0.95
	AKAP5	0.42
	AKAP6	-0.94
	AKAP7	0.12
	AKAP8	-1.1
	AKAP8L	0.71
	AKAP9	1.14
	AKIP	-0.37
	AKR1A1	1.46
	AKR1B1	0.09
	AKR1B10	-1.07
	AKR1C1	0.48
	AKR1C2	-1.04
	AKR1C3	-2.29
	AKR1C4	0.07
	AKR1CL2	-0.11
	AKR1D1	-0.99
	AKR7A2	1.06
	AKR7A3	2.61
	AKT1	-0.07
	AKT2	0.43
	AKT3	1.09
	AKTIP	0.31
	ALAD	-1.14
	ALAS1	-1.9
	ALAS2	1.29
	ALB	-0.73
	ALDH18A1	0.67
	ALDH1A1	2.35
	ALDH1A2	0.39
	ALDH1A3	0.39
	ALDH1B1	-1.25
	ALDH1L1	-1.75
	ALDH2	-0.88
	ALDH3A1	0.78
	ALDH3A2	0.48
	ALDH3B1	0.67
	ALDH3B2	-0.28
	ALDH4A1	1.3
	ALDH5A1	1.62
	ALDH6A1	0.39
	ALDH7A1	-0.58
	ALDH8A1	5.14
	ALDH9A1	-1.83
	ALDOA	2.68
	ALDOB	0.14
	ALDOC	0.21
	ALDRL6	-3.72
	ALF	0.17
	ALG1	1.62
	ALG10	-0.49
	ALG12	0.79
	ALG2	0.44
	ALG3	-2.41
	ALG5	-0.41
	ALG6	0.12
	ALG8	-0.49
	ALK	0.88
	ALKBH	-0.49
	ALKBH2	0.36
	ALOX12	1.19
	ALOX12B	1.55
	ALOX15	0.32
	ALOX15B	0.09
	ALOX5	1.86
	ALOX5AP	1.37
	ALOXE3	-0.09
	ALPHA4GNT	-2.49
	ALPI	0.41
	ALPK1	3.01
	ALPK2	0.64
	ALPK3	0.95
	ALPL	-0.84
	ALPPL2	-2.73
	ALS2CR3	0.91
	ALS2CR8	-0.06
	ALX3	-1.97
	ALX4	-0.27
	AMACR	-1.8
	AMBP	-0.56
	AMD1	1.15
	AMFR	-0.03
	AMHR2	3.24
	AMID	-0.7
	AMPD1	0.31
	AMPD2	0.35
	AMPD3	2.16
	AMT	-0.15
	AMY1A	-0.56
	AMY2A	-2.07
	AMY2B	2.17
	ANAPC10	0.66
	ANAPC2	1.49
	ANAPC4	-0.47
	ANAPC5	0.39
	ANG	-0.74
	ANGPT1	0.41
	ANGPTL1	0.24
	ANGPTL2	-0.93
	ANGPTL3	0.09
	ANK2	-0.98
	ANK3	-0.83
	ANKH	0.27
	ANKIB1	-0.18
	ANKK1	-1.27
	ANKRD1	0.95
	ANKRD5	0.16
	ANKRD7	2.89
	ANPEP	-0.55
	ANXA3	0.72
	ANXA7	0.68
	ANXA8	0.43
	ANXA9	-2.03
	AOAH	0.82
	AOC1	-2.98
	AOC2	-0.55
	AOC3	0.75
	AOF2	-0.39
	AOX1	0.93
	AP2B1	-2.42
	AP3B1	-2.91
	APAF1	1.39
	APBA3	-2.2
	APC	-2.7
	APC2	-2.27
	APEH	0.24
	APEX1	1.33
	APEX2	0.73
	APG-1	-0.63
	APH1B	-0.06
	APLNR	-2.21
	APLP2	0.43
	APOA1	0.06
	APOA2	-3.54
	APOB	-1.53
	APOBEC1	-1.09
	APOBEC2	0.76
	APOBEC3A	0.01
	APOBEC3B	0.27
	APOBEC3C	2.5
	APOBEC3D	-0.72
	APOBEC3G	-0.01
	APOC1	-0.05
	APOC2	-5.76
	APOC3	0.53
	APOC4	1.54
	APOD	0.27
	APOE	-0.29
	APOF	0.07
	APOH	0.12
	APOL1	-0.21
	APOL3	-0.88
	APOM	0.74
	APP	-0.41
	APPBP1	-0.37
	APRT	0.61
	APTX	0.77
	AQP1	-0.77
	AQP10	-0.87
	AQP2	1.02
	AQP3	0.2
	AQP4	-0.8
	AQP5	0.7
	AQP6	0.14
	AQP7	-1.43
	AQP8	1.4
	AQP9	-0.95
	AQPEP	0.44
	AR	-0.04
	ARAF	0.87
	ARD1	-0.49
	AREG	-0.92
	ARF1	-4.57
	ARF3	1.37
	ARF4	2.82
	ARF5	0.35
	ARF6	-0.24
	ARFGAP1	0.62
	ARFGAP3	1.09
	ARFRP1	0.31
	ARG1	0.33
	ARG2	-0.91
	ARH	2.06
	ARHE	-1.75
	ARHGAP1	-1.23
	ARHGAP5	-1.03
	ARHGAP8	2.52
	ARHGDIA	-0.17
	ARHGDIB	-0.03
	ARHGEF10	1.19
	ARHGEF12	-2.34
	ARHGEF17	-0.4
	ARHGEF18	-0.58
	ARHGEF2	-1.6
	ARHGEF6	-0.09
	ARHGEF7	-1.58
	ARHI	0.44
	ARHN	-0.08
	ARID1A	-1.42
	ARID3A	0.15
	ARID4A	1.52
	ARID5B	-0.1
	ARIH1	1.08
	ARIH2	0
	ARL1	-1.28
	ARL2	-0.55
	ARL4A	0.12
	ARL4D	-0.57
	ARL5	-0.19
	ARNT	0.19
	ARNT2	-0.26
	ARNTL	-1.43
	ARNTL2	2.42
	ARPC3	-0.03
	ARPC4	0.26
	ARPP-19	1.14
	ARSA	-0.06
	ARSB	-0.12
	ARSD	0.01
	ARSE	-0.86
	ARSF	0.12
	ART1	-0.14
	ART3	1
	ART5	0.16
	ARX	2.13
	AS3MT	-0.23
	ASAH1	-3.53
	ASAH2	-1.24
	ASAH3	-3.64
	ASAHL	0.83
	ASB1	-0.37
	ASB10	-1.15
	ASB11	-1.48
	ASB12	-0.26
	ASB13	0.7
	ASB14	0.14
	ASB15	1.6
	ASB16	-0.53
	ASB17	0.35
	ASB18	-1.28
	ASB2	-0.61
	ASB3	0.61
	ASB4	0.87
	ASB5	-0.33
	ASB6	1.3
	ASB7	0.3
	ASB8	2.87
	ASB9	1.01
	ASC	1.39
	ASCL1	-0.02
	ASF1A	-1.68
	ASGR1	-0.55
	ASGR2	-1.2
	ASH1L	-1.2
	ASIC1	0.9
	ASIC2	0.12
	ASIC3	-0.95
	ASIC4	1.09
	ASIC5	0.03
	ASL	0.35
	ASMT	-0.07
	ASMTL	0.03
	ASNA1	1.24
	ASNS	0.92
	ASP	4.26
	ASPA	0.44
	ASPH	-0.1
	ASPRV1	-0.37
	ASRGL1	0.46
	ASS	0
	ASTL	-1.65
	ATAD1	-1.43
	ATAD2	-0.04
	ATBF1	-0.25
	ATE1	0.98
	ATF1	1.04
	ATF2	-1.14
	ATF3	0.08
	ATF4	-0.03
	ATF5	0.62
	ATF6	-0.01
	ATF7	1.91
	ATF7IP	0.77
	ATG12	-0.26
	ATG4A	4.86
	ATG4B	-0.78
	ATG4C	-1.64
	ATG5	-0.58
	ATG7	1.55
	ATIC	-0.03
	ATM	-2.81
	ATP10A	0.18
	ATP10B	2
	ATP10D	0.08
	ATP11A	-0.36
	ATP11B	-0.42
	ATP11C	0.25
	ATP12A	0.16
	ATP13A	-0.16
	ATP13A3	1.43
	ATP13A4	-1.13
	ATP13A5	0.08
	ATP1A1	0.54
	ATP1A2	-0.58
	ATP1A3	0.73
	ATP1A4	0.25
	ATP1B1	0.43
	ATP1B2	1.61
	ATP1B3	-5.46
	ATP1B4	-0.15
	ATP2A1	-0.14
	ATP2A2	0
	ATP2A3	0.82
	ATP2B1	-0.29
	ATP2B2	-2.2
	ATP2B3	1.36
	ATP2C1	0.42
	ATP4A	0.35
	ATP4B	2.57
	ATP5A1	-0.43
	ATP5B	-5.85
	ATP5C1	0.99
	ATP5E	-0.22
	ATP5G2	-0.08
	ATP5G3	-0.01
	ATP5H	0.07
	ATP5J	-3.92
	ATP5O	1.75
	ATP6AP1	0.27
	ATP6V0A1	-0.81
	ATP6V0A4	-0.28
	ATP6V0D1	-0.52
	ATP6V0D2	0.97
	ATP6V0E	-2.64
	ATP6V1A	-0.62
	ATP6V1B1	-3.94
	ATP6V1B2	0.13
	ATP6V1C1	-0.94
	ATP6V1C2	0.43
	ATP6V1D	0.65
	ATP6V1E1	0.1
	ATP6V1F	4.85
	ATP6V1G1	-2.66
	ATP6V1G2	0.96
	ATP6V1G3	0.89
	ATP6V1H	0.83
	ATP7A	-2.01
	ATP7B	1.86
	ATP8A1	0.04
	ATP8A2	1.92
	ATP8B1	1.93
	ATP8B2	2.23
	ATP8B3	2.08
	ATP8B4	-0.31
	ATP9A	0.04
	ATP9B	0.31
	ATR	0.17
	ATRX	-0.01
	AUH	0.91
	AURKA	1.31
	AURKB	-1.76
	AURKC	0.4
	AVEN	-0.12
	AVPR1A	2.15
	AVPR1B	0.3
	AVPR2	0.65
	AXL	3.03
	AZU1	-0.35
	B2M	0.74
	B3GALT1	-1.73
	B3GALT2	-0.29
	B3GALT3	0.36
	B3GALT4	0.07
	B3GALT5	-2.08
	B3GALT6	-0.26
	B3GALT7	-1.35
	B3GAT1	-1.27
	B3GAT2	0.48
	B3GAT3	0.48
	B3GNT1	-1.02
	B3GNT3	0.1
	B3GNT4	-2.08
	B3GNT5	-2.66
	B3GNT6	0.56
	B3GNT7	1.11
	B4GALNAC-T3	-2.57
	B4GALT1	-3.79
	B4GALT2	-2.44
	B4GALT3	-0.35
	B4GALT4	0.86
	B4GALT5	-1.15
	B4GALT6	0.85
	B4GALT7	-0.88
	BAAT	0.22
	BACE1	-0.7
	BACE2	-0.49
	BACH	0.02
	BACH1	-0.29
	BACH2	-0.59
	BAF53A	-0.05
	BAG1	-1.87
	BAG2	0.51
	BAG3	3.44
	BAG4	-0.43
	BAG5	0.09
	BAHD1	1.01
	BAI1	-0.07
	BAI2	-1.12
	BAI3	0.62
	BAIAP2	1.88
	BAK1	0.63
	BAP1	0.29
	BAPX1	0.76
	BARD1	-0.23
	BARX1	-1.28
	BARX2	-2.41
	BAT1	0.71
	BATF	-0.35
	BAX	-1.18
	BAZ2B	-0.82
	BBOX1	-0.12
	BCAP29	0.08
	BCAS2	2.13
	BCAT1	1.3
	BCAT2	-1.18
	BCDO2	-0.12
	BCHE	-0.25
	BCKDHB	-0.55
	BCL10	-1.3
	BCL11A	1.89
	BCL2	0.25
	BCL2A1	0.26
	BCL2L1	-7.85
	BCL2L10	-0.2
	BCL2L11	0.89
	BCL2L13	0.48
	BCL2L14	-1.36
	BCL2L2	-0.88
	BCL3	-0.47
	BCL6	-0.6
	BCL6B	0.49
	BCLAF1	0.06
	BCMO1	-0.92
	BCR	-0.54
	BCS1L	-0.75
	BDH	-0.5
	BDKRB1	3.44
	BDKRB2	0
	BDNF	0.19
	BDP1	0.05
	BECN1	1.47
	BEST3	0.56
	BETA4GALNAC-T4	-0.3
	BG1	1.28
	BGR	-2.01
	BHLHB2	0.5
	BHMT	0.88
	BHMT2	0.29
	BID	1.79
	BIRC1	-0.89
	BIRC2	-1.05
	BIRC3	0.57
	BIRC5	0.37
	BIRC6	1.34
	BIRC7	-1.07
	BLK	0.06
	BLM	1.23
	BLMH	-0.77
	BLVRA	0.06
	BLVRB	0.59
	BLZF1	-1.37
	BMI1	0.03
	BMP1	-1.27
	BMP15	0.94
	BMP2	-0.37
	BMP2K	0.24
	BMP3	0.02
	BMP4	-0.32
	BMP5	3.27
	BMP6	-0.88
	BMP7	-2.1
	BMP8B	1.12
	BMPR1A	-0.13
	BMPR1B	2.07
	BMPR2	-1.11
	BMX	0.04
	BNC1	-0.69
	BNIP1	0.88
	BNIP2	-2.46
	BNIP3	0.14
	BOLL	0.65
	BPGM	0.96
	BPHL	0.1
	BPI	1.79
	BPNT1	-0.6
	BPY2IP1	-0.33
	BRAF	-1.11
	BRAP	-0.59
	BRCA1	0.36
	BRCA2	1.39
	BRD2	-1.89
	BRD3	-1.66
	BRD4	-0.3
	BRD8	-2.17
	BRDT	3.79
	BRF1	1.81
	BRF2	1.52
	BRIP1	-0.24
	BRPF3	1.42
	BRS3	1.18
	BRSK1	-0.12
	BRSK2	-0.96
	BRUNOL4	-1.56
	BSND	-0.08
	BST1	-6.79
	BTAF1	-0.66
	BTBD10	-0.43
	BTD	3.07
	BTEB1	4.41
	BTF3	-1.62
	BTG1	-0.45
	BTG2	-0.94
	BTK	0.54
	BTN1A1	0.78
	BTRC	-0.34
	BUB1	0.96
	BUB1B	0.92
	BUB3	-1.19
	BUCS1	0.08
	BXMAS2-10	1.13
	BZW1	-1.76
	BZW2	-2.36
	C11ORF8	-0.04
	C12ORF5	-0.07
	C12orf51	0.35
	C13ORF12	3.6
	C13ORF22	0.2
	C13ORF6	-0.52
	C14ORF149	-0.67
	C14ORF160	-0.21
	C14ORF29	-0.96
	C15ORF20	-0.56
	C16ORF7	-0.07
	C18ORF4	-2.01
	C19ORF10	0.84
	C19ORF27	-1.22
	C1GALT1	0.61
	C1ORF22	0.34
	C1ORF25	0.67
	C1QR1	-0.03
	C1R	0.39
	C1RL	-1.23
	C1S	0.18
	C2	-0.5
	C20ORF139	-0.08
	C20ORF155	-1.97
	C20ORF23	-0.62
	C20ORF31	2.26
	C20ORF36	0.56
	C20ORF38	2.26
	C21ORF106	-1.12
	C21ORF107	1.36
	C21ORF127	0.78
	C2GNT3	1.37
	C3AR1	-2.22
	C5AR1	0.51
	C5ORF14	-0.2
	C6ORF108	0.65
	C6ORF210	0
	C6ORF85	2.45
	C8G	-0.56
	C9ORF111	-1.32
	C9ORF115	1.28
	C9ORF158	1.38
	C9orf3	0.73
	C9ORF67	-0.06
	C9ORF77	-0.14
	C9orf96	-0.69
	C9ORF99	1.09
	CA1	-0.3
	CA10	-0.82
	CA11	-2.1
	CA12	0.46
	CA13	-0.5
	CA14	0.25
	CA2	0.48
	CA3	-1.25
	CA4	-0.34
	CA5A	-0.73
	CA5B	0.47
	CA6	0.91
	CA7	0.76
	CA8	1.18
	CA9	1.21
	CABC1	-0.27
	CACH-1	-1.69
	CACNA1A	-0.16
	CACNA1B	0.41
	CACNA1C	-1.35
	CACNA1D	1.4
	CACNA1E	-0.8
	CACNA1F	0.47
	CACNA1G	-0.05
	CACNA1H	0.39
	CACNA1I	-0.23
	CACNA1S	-4.01
	CACNA2D1	-1.52
	CACNA2D2	-0.55
	CACNA2D3	-0.52
	CACNB1	-1.67
	CACNB2	1.01
	CACNB3	0.65
	CACNB4	-4.63
	CACNG1	1.64
	CACNG2	1.44
	CACNG3	1.78
	CACNG4	-0.58
	CACNG5	3.28
	CACNG6	-0.48
	CACNG7	-0.23
	CACNG8	-0.68
	CACUL1	5
	CAD	1.03
	CALCOCO2	-0.99
	CALCR	0.17
	CALCRL	-1.73
	CALM1	0.7
	CALM2	1.02
	CALM3	-0.33
	CALR	-0.55
	CAMK1	0.25
	CAMK1D	-0.02
	CAMK1G	1.61
	CAMK2A	-0.06
	CAMK2B	1
	CAMK2D	-0.12
	CAMK2G	-3.23
	CAMK2N1	0.31
	CAMK4	0.99
	CAMKK1	-0.28
	CAMKK2	0.23
	CAMKV	5.32
	CAND1	0.39
	CAND2	0.86
	CANT1	1.34
	CAPN1	-0.68
	CAPN10	-1.75
	CAPN11	-0.58
	CAPN12	0.27
	CAPN13	0.94
	CAPN2	-1.81
	CAPN3	-0.07
	CAPN5	1.23
	CAPN6	0.91
	CAPN7	0.09
	CAPN9	-0.32
	CAPNS1	-0.01
	CAPNS2	-1.3
	CARD10	-1.74
	CARD11	-1.62
	CARD12	-0.55
	CARD15	-1.74
	CARD18	3.21
	CARD4	-1.07
	CARM1	-1.33
	CARS	-1.46
	CART1	-0.39
	CAS1	-1.19
	CASK	-1.27
	CASP1	-0.76
	CASP10	-1.79
	CASP14	3.69
	CASP2	-0.52
	CASP3	-0.12
	CASP4	1.14
	CASP5	1.38
	CASP6	0.51
	CASP7	1.78
	CASP8	-1.69
	CASP8AP2	-0.31
	CASP9	-0.45
	CASR	1.72
	CAT	-0.65
	CATSPER1	0.49
	CATSPER2	0.98
	CATSPER3	0.48
	CATSPER4	3.7
	CAV1	-1.12
	CAV3	0.28
	CBFA2T1	-2.36
	CBFA2T2	0.29
	CBFA2T3	0
	CBFB	0.5
	CBL	-0.15
	CBLB	1.21
	CBLC	3.42
	CBR1	-3.2
	CBR3	0.3
	CBS	-0.15
	CBX4	0.17
	CBX7	1.28
	CBX8	2.65
	CCBL1	-1.37
	CCBP2	0.62
	CCKAR	-0.74
	CCKBR	0.35
	CCL13	0.21
	CCL14	2.32
	CCL20	0.75
	CCL7	-0.54
	CCNA1	-0.49
	CCNA2	0.8
	CCNB1	-0.61
	CCNB2	-0.03
	CCNB3	0.17
	CCNC	0.21
	CCND1	1.48
	CCND2	-0.04
	CCND3	-0.83
	CCNE1	1.18
	CCNE2	0.11
	CCNF	-0.68
	CCNG1	0.85
	CCNG2	0
	CCNH	-0.73
	CCNI	-1.38
	CCNL1	0.57
	CCNT1	-0.9
	CCNT2	1.47
	CCR1	0.55
	CCR10	-1.32
	CCR2	1.28
	CCR3	0.23
	CCR4	-0.43
	CCR5	-1.22
	CCR6	0.4
	CCR7	2.59
	CCR8	0.94
	CCR9	-0.49
	CCRL1	1.75
	CCRL2	-0.56
	CCRN4L	-0.09
	CCS	-2.58
	CCT2	-2.34
	CCT3	2.71
	CCT4	0.26
	CCT5	-0.85
	CCT6A	-0.14
	CCT6B	-0.46
	CCT7	-0.11
	CCT8	0.29
	CCT8L2	1.25
	CD14	0.98
	CD160	-0.9
	CD163	-1.17
	CD163L1	0.52
	CD2	0.5
	CD244	1.06
	CD247	-2.17
	CD28	0
	CD36	-0.45
	CD38	0.64
	CD3D	0.14
	CD3G	-0.72
	CD5	-2.01
	CD5L	0.12
	CD6	-0.41
	CD69	-1.15
	CD72	0.16
	CD74	-0.52
	CD79A	-1.76
	CD79B	0.55
	CD80	0.45
	CD86	1.55
	CD97	-0.6
	CDA	-1.08
	CDADC1	-0.81
	CDC10	1.32
	CDC14A	-1.55
	CDC14B	0.21
	CDC23	0.28
	CDC25A	1.32
	CDC25B	-0.4
	CDC25C	-1.6
	CDC34	-1.17
	CDC42	-1.96
	CDC42BPA	-0.64
	CDC42BPB	-0.77
	CDC42BPG	-2.13
	CDC5L	-1.51
	CDC6	0.23
	CDC7	0.17
	CDC91L1	-1.03
	CDH16	-2.47
	CDH17	1.23
	CDH23	-0.29
	CDIPT	0.73
	CDK1	-0.77
	CDK10	0.17
	CDK11A	-0.06
	CDK11B	-0.03
	CDK12	0.02
	CDK13	-0.68
	CDK14	0.29
	CDK15	-0.68
	CDK16	-0.03
	CDK17	0.65
	CDK18	0.35
	CDK19	0.11
	CDK2	0.12
	CDK20	0.22
	CDK2AP1	1.93
	CDK3	-0.3
	CDK4	7.03
	CDK5	2.35
	CDK5R1	-0.56
	CDK5R2	-1.19
	CDK5RAP1	-5.9
	CDK6	-1.34
	CDK7	-1.58
	CDK8	-0.18
	CDK9	0.69
	CDKL1	-1.1
	CDKL2	-0.7
	CDKL3	-0.54
	CDKL4	1.33
	CDKL5	-1.03
	CDKN1A	-1.28
	CDKN1B	-0.34
	CDKN1C	-1.86
	CDKN2A	0.33
	CDKN2B	2.16
	CDKN2C	2.73
	CDKN2D	1.06
	CDKN3	0.54
	CDO1	0.07
	CDS1	0.25
	CDS2	-0.35
	CDT6	0.48
	CDW92	1.48
	CDX1	2.03
	CDX2	-0.37
	CDX4	0.14
	CDY	-0.99
	CDY1	0.77
	CDY2	-1.11
	CDYL	0.7
	CDYL2	-0.13
	CEBPA	-1.5
	CEBPB	1.01
	CEBPE	-0.5
	CEBPG	3.07
	CECR1	-0.9
	CEECAM1	0.49
	CEL	-0.12
	CELA1	-1.33
	CELA2A	1.19
	CELA2B	-0.67
	CELA3A	-2.14
	CELSR1	-0.4
	CELSR2	0.79
	CELSR3	0.08
	CENPB	1.74
	CENPE	0.7
	CENPJ	-0.99
	CEP1	0.41
	CEPT1	-0.81
	CERK	-2.05
	CES1	-1.74
	CES2	0.13
	CES3	2.78
	CETN1	-3.77
	CETP	-0.57
	CFB	-0.31
	CFD	0.62
	CFI	-0.14
	CFLAR	-1.04
	CFTR	-1.15
	CGI-01	0.82
	CGI-105	-0.72
	CGI-111	-0.01
	CGI-14	0.82
	CGI-150	1.49
	CGI-30	-0.88
	CGI-63	2.85
	CH25H	0.88
	CHAT	0.25
	CHD1	-1.61
	CHD1L	0.45
	CHD2	-0.61
	CHD3	0.01
	CHD4	2.65
	CHD5	0.99
	CHD6	2.65
	CHD7	0.7
	CHD8	-3.99
	CHD9	1.32
	CHDH	-0.01
	CHEK1	-0.95
	CHEK2	0
	CHES1	-0.39
	CHGN	-0.55
	CHI3L1	2.21
	CHI3L2	-0.02
	CHIA	-1.54
	CHIT1	-0.36
	CHKA	-0.39
	CHKB	0.69
	CHM	-1.85
	CHML	0.04
	CHMP1A	0.09
	CHPF	0.85
	CHPT1	0
	CHRAC1	0.21
	CHRM2	-0.72
	CHRM3	-0.6
	CHRM4	1.59
	CHRM5	-0.02
	CHRM5	0.25
	CHRNA1	-0.11
	CHRNA10	0.55
	CHRNA2	0.52
	CHRNA3	0.3
	CHRNA4	0.71
	CHRNA5	5.71
	CHRNA6	0.68
	CHRNA7	-0.14
	CHRNA9	1.19
	CHRNB1	-1.61
	CHRNB2	0.37
	CHRNB3	1.88
	CHRNB4	3.72
	CHRND	-0.54
	CHRNE	-0.58
	CHRNG	0.21
	CHS1	0.66
	CHST1	-0.3
	CHST10	0.91
	CHST11	0.39
	CHST12	-0.28
	CHST13	0.32
	CHST2	-0.13
	CHST3	0.6
	CHST4	-2.56
	CHST5	-2.51
	CHST6	-1.72
	CHST7	0.41
	CHST8	-0.35
	CHST9	-0.85
	CHSY1	-0.02
	CHUK	0.52
	CIAO1	0.81
	CIAS1	0.19
	CIB1	0.09
	CIB2	-2.22
	CIG5	-1.99
	CILP	3.07
	CISH	0
	CIT	-1.47
	CITED1	-0.81
	CITED2	-0.48
	CITED4	2.33
	CIZ1	0.24
	CKB	-0.15
	CKM	-0.27
	CKMT1B	0.88
	CKMT2	0.16
	CKN1	-0.5
	CKS1B	1.32
	CLC	1.05
	CLC	1.36
	CLCA1	-0.73
	CLCA2	0.69
	CLCA3P	-0.1
	CLCA4	0.72
	CLCC1	-0.59
	CLCN1	0.27
	CLCN2	-1.79
	CLCN3	-0.03
	CLCN4	-0.01
	CLCN5	-0.21
	CLCN6	0.45
	CLCN7	-2.89
	CLCNKA	0.57
	CLCNKB	-1.02
	CLDN16	0.46
	CLDN4	-0.94
	CLEC1	2.21
	CLEC2	2.37
	CLGN	-0.42
	CLIC1	-0.1
	CLIC2	0.87
	CLIC3	8.2
	CLIC4	0.26
	CLIC5	-0.46
	CLIC6	0
	CLK1	-0.68
	CLK2	-1.1
	CLK3	0.68
	CLK4	-1.06
	CLNS1A	-0.86
	CLOCK	1.53
	CLPP	1.24
	CLPX	0.91
	CLSTN2	-1.25
	CLYBL	1.03
	CMA1	0.92
	CMAS	0.33
	CMKLR1	0.29
	CML2	1.43
	CMPK1	-0.63
	CMRF35	0.19
	CNDP1	0.75
	CNDP2	2.31
	CNGA1	1.95
	CNGA2	0.48
	CNGA3	-1.02
	CNGA4	3.05
	CNGB1	8.84
	CNGB3	0.36
	CNOT2	-0.57
	CNOT4	0.14
	CNOT6L	-1.42
	CNOT7	0.63
	CNOT8	0.61
	CNP	1.29
	CNR1	0.46
	CNR2	-0.33
	CNTF	-2.03
	CNTFR	-0.42
	CNTN1	-0.66
	CNTN6	1
	CNTNAP1	-1.13
	CNTNAP2	1.69
	COASY	0.25
	COG4	-0.91
	COL4A3BP	1.15
	COMT	1.91
	COMTD1	-1.12
	COPEB	-1.78
	COPS5	0.69
	COQ2	0.49
	COQ3	-1.14
	COQ6	1.86
	CORIN	-0.46
	CORO7	1.64
	COX10	0.77
	COX11	0.13
	COX15	0.44
	COX17	-0.6
	COX4I1	0
	COX4I2	-0.83
	COX5A	-1.28
	COX5B	-0.57
	COX6A1	-0.24
	COX6B1	-2.77
	COX6B2	0.15
	COX6C	-0.18
	COX7A2	0.35
	COX7A2L	-1.4
	COX7C	-0.17
	COX8A	-0.21
	COX8C	-1.09
	CP	-0.05
	CPA1	-0.17
	CPA2	-0.74
	CPA3	-0.81
	CPA4	1.36
	CPA5	-0.29
	CPA6	0.57
	CPB1	-1.14
	CPB2	0.77
	CPD	1.08
	CPE	0.45
	CPM	-0.66
	CPN1	0.53
	CPN2	-0.72
	CPNE3	2.76
	CPNE7	-1.05
	CPO	1.75
	CPOX	-0.37
	CPQ	0.16
	CPS1	0.04
	CPT1A	-0.29
	CPT1B	0.84
	CPT1C	-0.33
	CPT2	0.89
	CPVL	-1.73
	CPXM1	1.94
	CPXM2	-0.65
	CPZ	0.93
	CR1	-1.77
	CR2	0.75
	CRABP1	0.48
	CRABP2	-0.06
	CRAT	0.02
	CRBN	-1.25
	CREB1	-1.89
	CREB3	-0.95
	CREB5	3.02
	CREBBP	-1.65
	CREBL1	-1.34
	CREBL2	3.45
	CREG	1.01
	CRH	-0.11
	CRHR1	-0.09
	CRHR2	-0.17
	CRIM1	-0.16
	CRKL	0.63
	CRLF2	-0.96
	CRMP1	0.48
	CROT	-0.45
	CRSP2	-0.58
	CRSP3	1.3
	CRSP6	0.24
	CRSP7	-0.51
	CRSP8	1.05
	CRX	1.03
	CRY1	-0.28
	CRY2	0.07
	CRYM	-2.78
	CRYZ	-3.83
	CRYZL1	0.89
	CS	2.42
	CSAD	-1.58
	CSDA	-1.3
	CSE1L	-3.81
	CSEN	-1.5
	CSF1	1.5
	CSF1R	-0.16
	CSF2	0.59
	CSF2RA	0.51
	CSF2RB	-1.08
	CSF3	0.95
	CSF3R	-4.32
	CSGLCA-T	-2.18
	CSK	0.15
	CSNK1A1	1.11
	CSNK1A1L	-0.19
	CSNK1D	0.6
	CSNK1E	0.24
	CSNK1G1	1.18
	CSNK1G2	-0.79
	CSNK1G3	4.78
	CSNK2A1	-0.05
	CSNK2A2	1.04
	CSNK2B	1.08
	CSS3	1.84
	CST7	1.17
	CSTA	-4.22
	CSTB	-0.41
	CTBP1	-0.44
	CTBP2	0.21
	CTBS	-0.2
	CTCF	2.9
	CTDP1	-0.82
	CTDSP1	0.03
	CTDSP2	0.36
	CTGF	-1.48
	CTH	0.17
	CTNNB1	-0.94
	CTNS	1.95
	CTPS	-2.26
	CTPS2	-0.14
	CTRB1	0
	CTRC	-0.18
	CTRL	-1.1
	CTSA	-0.55
	CTSB	-0.1
	CTSC	-0.95
	CTSD	-0.33
	CTSE	-0.68
	CTSF	-0.08
	CTSG	-0.17
	CTSH	2.61
	CTSK	1.02
	CTSL1	-0.43
	CTSL2	-0.1
	CTSO	1.94
	CTSS	0.47
	CTSW	0.91
	CTSZ	1.1
	CUBN	0.47
	CUGBP1	0.93
	CUL1	-0.86
	CUL2	0.54
	CUL3	0.57
	CUL4A	-0.29
	CUL4B	0.37
	CUL5	0.89
	CUL5	1.37
	CUL7	-0.37
	CUL9	1.61
	CUTL1	1.84
	CX3CR1	-0.38
	CXADR	-0.23
	CXCL16	-1.48
	CXCR1	-0.01
	CXCR2	-0.65
	CXCR3	0.16
	CXCR4	-1.03
	CXCR5	0.12
	CXCR6	-1.31
	CXCR7	-2.28
	CXorf34	-0.01
	CYB5	-0.08
	CYB561D2	0.46
	CYB5R2	-5.96
	CYBA	0.07
	CYBB	0.15
	CYBRD1	-0.04
	CYC1	0.25
	CYCS	-0.77
	CYLD	-0.56
	CYLN2	2.62
	CYP11A1	0.83
	CYP11B1	-0.83
	CYP11B2	-0.94
	CYP17A1	0.19
	CYP19A1	-0.43
	CYP1A1	-0.27
	CYP1A2	-1.9
	CYP1B1	1.42
	CYP20A1	4.23
	CYP21A2	-4.45
	CYP24A1	-0.02
	CYP26A1	-0.93
	CYP26B1	0.31
	CYP27A1	-0.96
	CYP27B1	-1.34
	CYP2A13	-0.88
	CYP2A6	0.02
	CYP2A7	2.5
	CYP2C18	0.69
	CYP2C19	0
	CYP2C8	-0.92
	CYP2C9	1.5
	CYP2D6	-5.07
	CYP2E1	0.36
	CYP2F1	0.13
	CYP2J2	1.88
	CYP2S1	-0.2
	CYP2U1	-1.44
	CYP39A1	0
	CYP3A4	0.21
	CYP46A1	0.11
	CYP4A11	0.84
	CYP4A22	-0.12
	CYP4B1	0.68
	CYP4F11	-0.14
	CYP4F12	-2.54
	CYP4F2	0.16
	CYP4F3	2.35
	CYP4F8	-1.86
	CYP4X1	-0.91
	CYP4Z1	-1.49
	CYP51A1	-0.01
	CYP7A1	1.25
	CYP7B1	-1.91
	CYP8B1	0.81
	CYSLTR1	0
	CYSLTR2	-0.01
	D1S155E	2.63
	D2S448	0.28
	D4ST1	-0.29
	DAB1	-0.05
	DAB2	-2.02
	DACH1	0.42
	DAD1	-2.84
	DAG1	-2.28
	DAO	-0.07
	DAP13	0.55
	DAP3	0.68
	DAPK1	0.12
	DAPK2	0.06
	DAPK3	0.15
	DARC	-0.34
	DARS	-0.89
	DAXX	-2.52
	DAZ	-0.06
	DAZ2	0.19
	DAZL	0.15
	DBF4	9.57
	DBH	0.1
	DBI	1.67
	DBP	2.52
	DBR1	-2.05
	DBT	0.14
	DCC	-0.31
	DCI	1.1
	DCK	-0.2
	DCL-1	0.79
	DCLK1	-0.72
	DCLK2	0.92
	DCLK3	-0.04
	DCLRE1A	0.51
	DCLRE1B	-1.32
	DCLRE1C	0.35
	DCPS	-0.2
	DCT	-2.22
	DCTD	-0.39
	DCUN1D1	0.7
	DCUN1D2	-1.27
	DCUN1D3	-0.62
	DCUN1D4	1.4
	DCUN1D5	-0.5
	DCXR	1.95
	DDAH1	0.05
	DDAH2	0.08
	DDB1	-1.53
	DDB2	-0.04
	DDC	-0.08
	DDHD1	-0.74
	DDI2	0.3
	DDIT3	-2.04
	DDO	0.43
	DDOST	1.35
	DDR1	-0.91
	DDR2	0.21
	DDT	0.6
	DDX1	1.05
	DDX10	-0.68
	DDX11	1.01
	DDX12	-0.25
	DDX17	0.69
	DDX18	1.06
	DDX19	-0.14
	DDX20	0.33
	DDX21	0.15
	DDX23	0.73
	DDX24	0.16
	DDX25	0.6
	DDX26	0.98
	DDX27	1.76
	DDX28	0.43
	DDX31	2.96
	DDX39	1.55
	DDX3X	0.46
	DDX3Y	-0.95
	DDX4	-0.53
	DDX41	0.2
	DDX42	-0.14
	DDX43	0.73
	DDX46	0.85
	DDX47	-0.2
	DDX48	-1.06
	DDX49	-0.54
	DDX5	0.64
	DDX50	0.47
	DDX51	-2.11
	DDX52	0
	DDX54	0.7
	DDX55	-1.76
	DDX56	-0.85
	DDX58	-1.18
	DDX6	0.09
	DEADC1	-0.03
	DECR1	1.94
	DECR2	-0.34
	DEGS	-1.55
	DEGS2	-0.29
	DEHAL1	0.55
	DEK	-0.13
	DEPC-1	-0.31
	DERA	-0.33
	DFFA	-0.56
	DFFB	-0.15
	DGAT1	2.47
	DGAT2	-1.73
	DGKA	0.05
	DGKB	-1.13
	DGKD	1.11
	DGKE	-1.1
	DGKG	-0.88
	DGKH	0.02
	DGKI	-0.24
	DGKK	0.32
	DGKQ	-0.42
	DGUOK	0.25
	DHCR24	-4.93
	DHCR7	-1.27
	DHDDS	-0.32
	DHDH	0.27
	DHFR	0.96
	DHH	0.23
	DHODH	0.03
	DHPS	0.15
	DHRS1	0.36
	DHRS10	0.26
	DHRS2	-0.41
	DHRS3	0
	DHRS4	1.3
	DHRS6	-0.78
	DHRS7	0.07
	DHRS8	-4.24
	DHRS9	-1.81
	DHRSX	-0.13
	DHTKD1	-0.02
	DHX15	-0.11
	DHX16	0.06
	DHX29	-0.61
	DHX30	-1.12
	DHX32	-2.98
	DHX33	0.14
	DHX34	1.16
	DHX35	2.96
	DHX36	0.41
	DHX37	-0.2
	DHX38	1.61
	DHX40	-0.62
	DHX8	0.69
	DHX9	0.48
	DIA1	-1.83
	DIABLO	-0.08
	DIAPH3	-0.37
	DIO1	-0.56
	DIO2	-0.02
	DIO3	0.56
	DIRAS1	0.31
	DIRAS2	0.98
	DJ971N18.2	-0.12
	DKC1	-1.74
	DKFZP313G1735	-0.41
	DKFZP434G0625	0.65
	DKFZP434L1717	0.57
	DKFZP434N062	-0.07
	DKFZP564B1023	-0.14
	DKFZP564D1378	-1.38
	DKFZP564O243	2.56
	DKFZP566E144	0.77
	DKFZP566J2046	1.58
	DKFZP566K0524	0.99
	DKFZP566M114	0
	DKFZP586M1819	1.22
	DKFZP761G058	0.17
	DKFZP761H039	-1.2
	DLAD	1.63
	DLAT	0.86
	DLD	-2.82
	DLEC1	-0.38
	DLG1	0.32
	DLG1	4.83
	DLG2	0
	DLG3	-1.49
	DLG4	-0.48
	DLG5	-1.59
	DLG7	-0.05
	DLL1	0.52
	DLP	0.17
	DLST	0.9
	DLX2	-0.39
	DLX3	-2.7
	DLX4	-0.35
	DLX5	1.18
	DLX6	-2.05
	DMBT1	0.42
	DMC1	1.27
	DMGDH	-1.46
	DMPK	-1.65
	DMRT1	-0.33
	DMRT2	0.66
	DMRT3	0.92
	DMTF1	-4.82
	DNA2L	0.95
	DNAH11	-0.47
	DNAH3	2.35
	DNAH5	0.22
	DNAH7	0.92
	DNAH8	0.03
	DNAI1	2.1
	DNAJA1	-0.6
	DNAJA2	1.51
	DNAJA4	0.93
	DNAJB6	0.57
	DNAJC10	-2.07
	DNAJC14	2.48
	DNAJC5B	0.93
	DNAL4	1.3
	DNASE1	-0.36
	DNASE1L1	1.32
	DNASE1L2	-1.79
	DNASE1L3	-0.23
	DNASE2	0.32
	DNCI1	2.32
	DNCI2	0.58
	DNCL1	-1.29
	DNCL2A	0.42
	DNCL2B	-0.51
	DNCLI2	0.74
	DNM1	0.53
	DNM1L	-0.62
	DNM3	0.24
	DNMT1	0.65
	DNMT2	1.02
	DNMT3B	-0.25
	DNMT3L	1.97
	DNPEP	-1.63
	DNTT	-1.13
	DNTTIP1	0.54
	DO	0
	DOLPP1	3.86
	DOT1L	-1.99
	DPAGT1	-0.26
	DPEP1	-1.36
	DPEP2	-0.17
	DPEP3	-0.13
	DPF1	0.43
	DPM1	0.7
	DPP10	-0.29
	DPP3	-0.34
	DPP4	0.19
	DPP6	-1.01
	DPP7	-0.18
	DPP8	0.87
	DPP9	0.23
	DPYD	1.84
	DPYS	-1.06
	DPYSL2	-2.15
	DPYSL3	0.57
	DPYSL4	0.89
	DPYSL5	0.33
	DR1	0.08
	DRAP1	0.82
	DRD1	-0.93
	DRD2	-0.27
	DRD3	-2.26
	DRD4	0.57
	DRD5	1.83
	DRG1	0.35
	DRG2	-0.69
	DRPLA	-2.14
	DSCR1	-0.61
	DSTYK	-0.37
	DTR	0.44
	DTX2	-0.73
	DTX3	-2.11
	DTX3L	-0.01
	DTX4	-2.79
	DTYMK	-0.32
	DUB1A	0.85
	DUB3	-1.44
	DUOX1	0.2
	DUOX2	0.74
	DUSP1	-0.93
	DUSP10	0.35
	DUSP11	-0.93
	DUSP12	2.49
	DUSP13	1.46
	DUSP14	-1
	DUSP15	0.13
	DUSP16	0.79
	DUSP18	-1.75
	DUSP19	2.04
	DUSP2	-0.11
	DUSP21	0.29
	DUSP21	0.34
	DUSP22	-1.23
	DUSP23	1.83
	DUSP3	4.48
	DUSP4	2.76
	DUSP5	0.94
	DUSP6	1.31
	DUSP7	0.99
	DUSP8	0.63
	DUSP9	1.6
	DUT	-0.26
	DUX1	1.31
	DXS1283E	0.67
	DYNC1H1	0.25
	DYRK1A	-1.87
	DYRK2	-0.34
	DYRK3	-0.58
	DYRK4	5.37
	DZIP3	-0.02
	E2F1	0.58
	E2F2	-0.15
	E2F3	-0.05
	E2F4	0.03
	E2F5	0.25
	E2F6	2.14
	E4F1	-0.15
	EAF2	0.58
	EBAF	1.72
	EBI3	-3.75
	EBP	0.14
	EBPL	-0.26
	ECE1	-0.45
	ECE2	-0.95
	ECE2	-0.1
	ECEL1	1.48
	ECGF1	0.38
	ECH1	0.84
	ECHDC3	-0.88
	ECHS1	-2.46
	ECM1	0.58
	ECT2	0.29
	EDAR	-0.45
	EDEM1	0.36
	EDF1	1.48
	EDNRA	-0.5
	EDNRB	-0.76
	EED	0.12
	EEF1A1	0.75
	EEF1A2	-2.17
	EEF1B2	2.65
	EEF1D	1.73
	EEF1E1	0.17
	EEF1G	-0.75
	EEF2	0.22
	EEF2K	0.74
	EFG1	-1.91
	EFG2	-0.03
	EFNA2	2.23
	EFNA3	4.46
	EFNA4	2.3
	EFNA5	-0.18
	EFNB3	1.04
	EGF	-0.95
	EGFR	0.08
	EGLN1	0.58
	EGLN2	-1.17
	EGLN3	1.82
	EGR1	0.04
	EGR2	-0.09
	EGR3	-1.33
	EGR4	-0.32
	EHD4	0.28
	EHF	1.2
	EHHADH	-0.13
	EHMT1	-0.02
	EHMT2	0.62
	EID2	-0.2
	EIF1AX	-0.9
	EIF1AY	0.24
	EIF2A	0.25
	EIF2AK1	0.42
	EIF2AK2	0.01
	EIF2AK3	-0.47
	EIF2AK4	0.55
	EIF2B1	0.07
	EIF2B2	0.09
	EIF2B3	-0.47
	EIF2B4	0.84
	EIF2B5	0.64
	EIF2C1	-1.07
	EIF2C2	0
	EIF2C3	-0.42
	EIF2C4	0.05
	EIF2S1	-2.07
	EIF2S2	-1.31
	EIF2S3	0
	EIF3K	0
	EIF3S1	0.64
	EIF3S10	1.04
	EIF3S2	0.51
	EIF3S3	1.01
	EIF3S4	2.89
	EIF3S5	-0.61
	EIF3S6	2.5
	EIF3S7	0.94
	EIF3S8	1.27
	EIF3S9	-0.52
	EIF4A1	2.43
	EIF4A2	0.91
	EIF4B	-0.54
	EIF4E	-0.33
	EIF4E2	-0.08
	EIF4E3	-0.39
	EIF4EBP1	0.11
	EIF4ENIF1	-0.18
	EIF4G1	-1.35
	EIF4G2	-1.32
	EIF4G3	-1.29
	EIF5	1.43
	EIF5A	0.88
	EIF5A2	-2.21
	EIF5B	-0.74
	ELAC1	-1.2
	ELAC2	-4.12
	ELANE	-0.47
	ELF1	0.69
	ELF2	-0.37
	ELF3	-1.41
	ELF4	0.14
	ELF5	1.22
	ELK1	-1.14
	ELK3	-0.2
	ELK4	-1.03
	ELOVL4	2.86
	ELOVL5	-1.64
	ELOVL6	0.78
	ELP3	0.52
	ELTD1	1.44
	ELYS	-0.14
	EMR1	2.77
	EMR2	0.73
	EMR3	0.01
	EMR4P	0.19
	EMX1	0.23
	EMX2	2.17
	EN1	-1.37
	EN2	2.92
	ENC1	0.25
	ENDOG	1.4
	ENDOGL1	0.48
	ENDOU	-0.91
	ENO1	0.79
	ENO2	1.11
	ENO3	-1.12
	ENPEP	1.58
	ENPP1	0.26
	ENPP2	1.56
	ENPP3	-12.7
	ENPP4	-2.63
	ENPP5	0.72
	ENPP6	2.77
	ENPP7	-1.41
	ENTPD1	-2.47
	ENTPD3	0.11
	ENTPD5	-0.58
	ENTPD6	-0.24
	ENTPD7	-0.36
	ENTPD8	-0.94
	EOMES	0.81
	EP300	1.12
	EPAS1	0.28
	EPB41L1	0.43
	EPB42	0.43
	EPC1	0.1
	EPHA1	-0.63
	EPHA10	2.88
	EPHA2	2.19
	EPHA3	2.38
	EPHA4	0.37
	EPHA5	0.58
	EPHA6	1.05
	EPHA7	0.42
	EPHA8	0.23
[truncated: 5,333 more rows]

## Sheet: Figure 1J
	siRNA no.	Gene Target	Control Survival	Senolytic Index
	1	ENPP3	112.87	11.7979
	2	ENPP3	93.4875	-4.10015
	3	ENPP3	90.1341	8.79865
	4	ENPP3	96.1307	1.60697
	1	AGER	86.4397	-1.72286
	2	AGER	87.0141	-2.1652
	3	AGER	95.2787	-1.82974
	4	AGER	97.1843	0.697036
	1	NXF1	114.146	14.8129
	2	NXF1	62.4583	0.070094
	3	NXF1	71.797	1.91666
	4	NXF1	52.2428	5.81639
	1	UROC1	58.1474	-8.19239
	2	UROC1	64.0267	15.6577
	3	UROC1	87.6713	-7.88936
	4	UROC1	130.247	24.6202
	1	UBB	86.4691	24.9125
	2	UBB	26.8972	15.6602
	3	UBB	108.289	7.6537
	4	UBB	46.1786	30.4545
	1	LGALS1	96.3959	-3.19639
	2	LGALS1	56.6107	8.96828
	3	LGALS1	93.9826	-7.86641
	4	LGALS1	93.549	10.2422
	1	PKD2L1	75.1212	-8.35297
	2	PKD2L1	87.3855	-8.70925
	3	PKD2L1	70.2581	-0.02373
	4	PKD2L1	47.9923	-18.1486
	1	ACOT2	82.3008	1.05541
	2	ACOT2	73.9267	40.0984
	3	ACOT2	104.381	13.615
	4	ACOT2	98.1988	6.79375
	1	KPNB1	69.5675	0.644359
	2	KPNB1	80.1199	10.5205
	3	KPNB1	70.4524	14.9204
	4	KPNB1	69.5527	-4.52103
	1	WFS1	89.1632	20.9479
	2	WFS1	75.2239	-21.3202
	3	WFS1	80.6694	-3.907
	4	WFS1	87.1243	-0.01791
	1	NCR3	81.1228	-16.557
	2	NCR3	102.156	1.21692
	3	NCR3	93.1684	-4.84078
	4	NCR3	80.7645	-4.88649
	1	BST1	81.6975	2.43856
	2	BST1	85.2552	9.79564
	3	BST1	88.993	-5.80863
	4	BST1	55.5053	13.757
	1	MTX1	75.1439	-3.24725
	2	MTX1	85.6632	-8.47851
	3	MTX1	48.6276	21.7959
	4	MTX1	96.4422	-4.03813
	1	PISD	81.3998	6.77215
	2	PISD	74.5143	-2.11239
	3	PISD	64.5338	-6.85433
		WATER	116.859	17.2546
		siGENOME Non-targeting Control	100	0
		siGENOME Non-targeting Control	102.064	10.8517
		BCL2L1	57.3533	24.6523
	4	PISD	102.925	27.7093
	1	HNF1A	94.5008	1.48791
	2	HNF1A	77.6839	8.38619
	3	HNF1A	79.5898	13.7813
	4	HNF1A	82.9803	0.818389
	1	REG3A	81.8179	-6.58052
	2	REG3A	76.8748	7.77803
	3	REG3A	109.163	14.2434
	4	REG3A	105.916	6.32928
	1	CYB5R2	73.9499	-9.51749
	2	CYB5R2	114.967	13.5889
	3	CYB5R2	106.394	13.4727
	4	CYB5R2	112.014	13.5207
	1	CDK5RAP1	79.6697	-4.52365
	2	CDK5RAP1	92.8598	1.54457
	3	CDK5RAP1	101.689	3.43502
	4	CDK5RAP1	77.4962	-5.50748
	1	ATP5B	73.1184	-22.0303
	2	ATP5B	53.6422	-13.0078
	3	ATP5B	41.3938	-20.112
	4	ATP5B	99.0538	4.75664
	1	TUBA4A	87.3526	-0.4632
	2	TUBA4A	58.5147	24.921
	3	TUBA4A	92.6538	4.37516
	4	TUBA4A	82.4965	9.53006
	1	TREH	91.0859	1.66944
	2	TREH	94.3045	6.97267
	3	TREH	83.4032	-7.71229
	4	TREH	107.43	5.99789
	1	ISOC2	108.712	12.0847
	2	ISOC2	117.478	24.6226
	3	ISOC2	59.9412	25.1386
	4	ISOC2	112.544	18.7641
	1	TREM2	76.7904	26.8682
	2	TREM2	96.1658	8.89146
	3	TREM2	77.2759	46.5872
	4	TREM2	101.261	1.76204
	1	APOC2	82.0367	18.9232
	2	APOC2	105.512	44.8008
	3	APOC2	98.9042	6.72722
	4	APOC2	80.4156	4.95186
	1	YWHAE	70.6447	-15.4607
	2	YWHAE	99.3625	4.07911
	3	YWHAE	93.8951	1.51172
	4	YWHAE	92.8034	3.003
	1	SAT1	98.1755	13.4911
	2	SAT1	86.3212	2.7016
	3	SAT1	99.3449	2.55838
	4	SAT1	80.1667	6.43727
	1	TNFRSF10D	69.2179	-5.01817
	2	TNFRSF10D	102.987	7.15416
	3	TNFRSF10D	103.545	14.3196
	4	TNFRSF10D	86.9816	2.84116
	1	ATP1B3	99.926	12.6487
	2	ATP1B3	38.9551	14.7795
		WATER	117.361	20.2588
		siGENOME Non-targeting Control	100	0
		siGENOME Non-targeting Control	104.129	10.2016
		BCL2L1	51.2413	24.1914
	3	ATP1B3	96.6363	-9.75077
	4	ATP1B3	101.413	-2.07241
	1	TXNDC2	60.3978	-2.69718
	2	TXNDC2	104.721	2.70315
	3	TXNDC2	69.3526	-33.4622
	4	TXNDC2	72.912	-2.54115
	1	HOXC5	67.3546	-16.7523
	2	HOXC5	47.2936	-34.5031
	3	HOXC5	71.6892	-16.1956
	4	HOXC5	96.6884	-1.21845
	1	RRAD	95.2104	9.97859
	2	RRAD	83.9354	3.32945
	3	RRAD	65.5647	-7.84655
	4	RRAD	94.1773	-9.912
	1	KIF14	64.07	-3.55611
	2	KIF14	91.8868	-9.58716
	3	KIF14	95.6778	-5.86263
	4	KIF14	104.764	18.1688
	1	EYA3	97.6594	-6.64267
	2	EYA3	79.8189	-10.4413
	3	EYA3	98.44	21.6563
	4	EYA3	82.1125	-12.0858
	1	GBP1	67.3966	-1.39846
	2	GBP1	95.8297	12.423
	3	GBP1	80.5054	-21.0483
	4	GBP1	74.2599	-4.81633
	1	KDELR3	68.5766	4.3723
	2	KDELR3	80.8139	-11.5527
	3	KDELR3	70.8365	-7.26317
	4	KDELR3	58.0674	-28.0849
	1	GNAL	91.04	7.69013
	2	GNAL	74.6864	10.3913
	3	GNAL	92.0917	-7.2485
	4	GNAL	75.1144	-16.422
	1	CYP2D6	69.6599	-22.7345
	2	CYP2D6	97.4993	2.33898
	3	CYP2D6	78.3168	-9.74659
	4	CYP2D6	73.6805	-23.0885
	1	TBX4	82.6402	-12.4673
	2	TBX4	93.0843	0.389543
	3	TBX4	102.495	-5.50279
	4	TBX4	75.4372	-11.3794
	1	DHCR24	67.0132	-17.132
	2	DHCR24	60.639	-17.3487
	3	DHCR24	99.8437	-1.64302
	4	DHCR24	79.0416	-13.0544
	1	RPS23	58.1996	-32.1346
	2	RPS23	50.0245	-28.6968
	3	RPS23	57.4117	-28.1883
	4	RPS23	37.543	-35.299
	1	SMPD2	84.2709	-17.2925
	2	SMPD2	79.4402	-8.71217
	3	SMPD2	62.8898	-1.5473
	4	SMPD2	61.3791	-10.1265
	1	DMTF1	80.6035	9.36115
		WATER	111.976	11.8053
		siGENOME Non-targeting Control	100	0
		siGENOME Non-targeting Control	98.4053	1.4986
		BCL2L1	46.3848	20.4737
	2	DMTF1	111.348	13.7221
	3	DMTF1	92.7465	-7.40507
	4	DMTF1	82.8557	-9.52011
	1	AKAP11	53.466	-13.3508
	2	AKAP11	90.9211	-3.78303
	3	AKAP11	107.995	5.41037
	4	AKAP11	92.5354	-4.76144
	1	SMPD1	71.4852	-9.88242
	2	SMPD1	60.6601	-6.14266
	3	SMPD1	92.7422	-4.4066
	4	SMPD1	102.79	2.89614
	1	ZNF33A	83.2439	-12.475
	2	ZNF33A	94.3685	3.56174
	3	ZNF33A	98.8917	14.6149
	4	ZNF33A	105.532	10.0458
	1	KIF2C	73.5391	-11.8352
	2	KIF2C	78.5956	-6.12277
	3	KIF2C	90.6655	12.817
	4	KIF2C	80.7942	-12.8953
	1	CACNB4	79.7603	0.47591
	2	CACNB4	80.6113	-3.4976
	3	CACNB4	81.6909	-1.10533
	4	CACNB4	98.0388	17.6639
	1	MYLK2	91.6785	6.31484
	2	MYLK2	97.4639	2.45839
	3	MYLK2	66.4591	-22.9382
	4	MYLK2	93.241	-4.29466
	1	KAT8	90.5382	-5.01102
	2	KAT8	56.8938	4.51514
	3	KAT8	62.6436	6.80273
	4	KAT8	81.9359	-19.1886
	1	SLC25A12	71.391	-3.86668
	2	SLC25A12	92.1274	8.94892
	3	SLC25A12	78.8061	17.8643
	4	SLC25A12	99.9852	5.54256
	1	HLA-B	84.064	-12.9284
	2	HLA-B	89.5987	-1.50639
	3	HLA-B	83.6071	-10.7736
	4	HLA-B	57.0565	0.286279
	1	HSP90B1	94.5558	8.02968
	2	HSP90B1	95.0977	-5.89874
	3	HSP90B1	55.359	-18.8313
	4	HSP90B1	64.889	-5.52552
	1	ARSJ	87.89	6.20571
	2	ARSJ	89.7818	16.7637
	3	ARSJ	104.096	14.7129
	4	ARSJ	78.2103	-8.97406
	1	NQO1	77.6227	4.48032
	2	NQO1	52.6026	-14.2381
	3	NQO1	64.1828	-22.3054
	4	NQO1	80.5272	10.2218
		WATER	121.137	25.9187
		siGENOME Non-targeting Control	100	0
		siGENOME Non-targeting Control	100.699	4.98233
		BCL2L1	51.6765	19.1651
	1	SULT2B1	70.8374	25.9834
	2	SULT2B1	87.8516	-3.7479
	3	SULT2B1	91.236	-2.24482
	4	SULT2B1	82.1244	-12.3525
	1	PLOD3	91.4058	-2.68813
	2	PLOD3	62.6203	-4.46449
	3	PLOD3	64.1846	-5.18541
	4	PLOD3	68.2174	-13.4982
	1	SEPT4	71.8283	-22.6329
	2	SEPT4	82.5274	-10.5791
	3	SEPT4	77.2157	2.80413
	4	SEPT4	73.6229	10.9037
	1	ATP6V1B1	80.5174	-1.72229
	2	ATP6V1B1	52.2614	11.7155
	3	ATP6V1B1	81.4293	-9.94178
	4	ATP6V1B1	92.7322	21.8374
	1	B4GALT1	66.4999	-20.8702
	2	B4GALT1	95.9119	-0.73432
	3	B4GALT1	93.1694	4.87701
	4	B4GALT1	75.3575	-2.76148
		WATER	112.257	10.6564
		siGENOME Non-targeting Control	100	0
		siGENOME Non-targeting Control	95.4998	4.07038
		BCL2L1	41.2591	13.188
	1	ARF1	98.4063	29.0128
	2	ARF1	95.9611	1.49711
	3	ARF1	72.0227	17.5446
	4	ARF1	92.5991	2.47212

## Sheet: Figure 1K
	Data
		IMR90											Statistics
		DMSO.1	DMSO.2	DMSO.3	DMSO.4	DMSO.5	Doxo.1	Doxo.2	Doxo.3	Doxo.4	Doxo.5		Adjusted P value	Statistical Test
	siScarmbled	106.253	94.8081	105.132	97.5862	103.93	98.0018	80.1968	95.4392	85.6627	101.109		0.083868	Multiple Unpaired T test Holm sidak correction
	siBCL2L1	57.0414	51.3403	63.6781			36.3912	34.745	26.9666				0.023185	DMSO vs. Doxo
	siARF1.1	97.6839	98.4063	100.29	83.9503	90.8026	75.8311	43.5359	69.3935	56.988	48.9729		0.004887
	siARF1.3	75.5313	72.0227	68.4986	66.7982	78.7951	38.3653	25.6354	54.4781	58.7952	18.8168		0.017463
	siUBB.2	34.6597	19.4836	26.5484	50.853	69.934	12.9276	11.6314	9.15213	15.4217	13.9452		0.047964
	siUBB.4	49.0834	43.4678	45.9845	62.3303	74.0748	16.8332	16.0752	14.2639	16.988	23.1946		0.00189
	siTREM2.1	72.9434	69.7211	87.7066	82.2792	96.3906	54.3843	52.403	42.9793	49.2771	51.0494		0.002089
	siTREM2.3	75.4813	69.7789	86.5676	83.8459	94.6959	33.3966	33.9803	24.6891	33.1325	40.1636		9.2e-05
	siAPOC2.1	79.1861	78.1616	88.7623	90.0313	78.3804	65.0522	66.6975	57.5907	86.0241	73.3547		0.083868
	siAPOC2.2	109.145	96.4301	110.96	96.1239	103.783	60.842	63.0006	58.2902	68.9157	71.0779		9.2e-05
