# Supplementary material for: COPI vesicle formation and N-myristoylation are targetable vulnerabilities of senescent cells
Source: Nat Cell Biol. 2023 Nov 27;25(12):1804–20. doi: 10.1038/s41556-023-01287-6 (PMC10709147; doi:10.1038/s41556-023-01287-6)
Supplement: Supplementary file 5 — Statistical source data. [file 41556_2023_1287_MOESM5_ESM.xlsx]

## Sheet: Figure 2A
	Data
		IMR90 LXSN				IMR90 ER:RAS											Statistics
	shRNA ID	4OHT.1	4OHT.2	4OHT.3	4OHT.4	DMSO.1	DMSO.2	DMSO.3	DMSO.4	DMSO.5	4OHT.1	4OHT.2	4OHT.3	4OHT.4	4OHT.5		Adjusted P value	Statistical Test
	shVector	98.8131	99.3424	104.268	99.777	110.41	105.542	105.622	95.1746	101.372	85.2575	92.8919	105.646	96.115	93.5884		0.175489	Multiple Unpaired T-test Holm-sidak Correction
	shBCL2L1	102.811	102.344	102.645	104.491	91.5451	99.1785	95.1204	105.743	89.3807	39.5615	51.3507	51.5547	40.8892	57.1039		4e-06	LXSN 4OHT vs ER:RAS 4OHT
	shCOPB2.1	83.0154	87.1093	77.5739	72.6193	45.1543	70.9223	75.3677	81.4282	68.4223	5.61884	8.96805	4.68204	6.50253	9.03946		<0.000001
	shCOPB2.2	75.2047	78.1389	78.7756	76.879	22.9413	50.4219	71.9633	73.387	52.0975	3.98707	2.68509	2.70682	4.87195	5.91148		<0.000001
	shCOPB2.5	84.9123	79.9875	80.6003	78.0603	56.6144	74.2275	85.6495	82.094	62.0769	9.54979	9.2237	6.39896	8.01577	9.8622		<0.000001

## Sheet: Figure 2C
		Data
		IMR90											Statistics
	shRNA ID	DMSO.1	DMSO.2	DMSO.3	DMSO.4	DMSO.5	DOXO.1	DOXO.2	DOXO.3	DOXO.4	DOXO.5		Adjusted P value	Statistical Test
	shVector	108.325	103.338	107.553	102.388	107.8	105.693	117.573	122.926	85.1327	79.922		0.685704	Multiple Unpaired T-test Holm-sidak Correction
	shBCL2L1	106.395	105.318	100.492	103.581	99.5985	57.6749	60.0338	67.4668	33.8468	44.3066		0.000147	DMSO vs DOXO
	shCOPB2.1	95.9558	92.7344		97.302	97.7391	46.5651	39.6453		20.5929	19.4103		0.000261
	shCOPB2.2	88.4167	101.083	90.8931	94.7883	91.8331	30.7011	37.1749	34.2629	5.22293	17.73		2.4e-05
	shCOPB2.5	88.4778	103.015	95.6648	94.6618	89.4409	61.053	64.0943	81.9764	37.3308	37.2763		0.00568

## Sheet: Figure 2D
			Data
			IMR90 LXSN					IMR90 ER:RAS													Statistics
		shRNA ID	4OHT.1	4OHT.2	4OHT.3	4OHT.4	4OHT.5	DMSO.1	DMSO.2	DMSO.3	DMSO.4	DMSO.5	DMSO.6	4OHT.1	4OHT.2	4OHT.3	4OHT.4	4OHT.5	4OHT.6		Adjusted P value	Statistical Test
		shCOPG1.1	102.385	97.1646	105.468	107.243	84.1691	104.858	109.089	105.222	98.6466	97.1073	96.7354	13.0742	12.3848	5.1948	11.0211	14.7533	7.60522		<0.000001	Multiple Unpaired T-test Holm-sidak Correction
		shCOPG1.4	96.2241	92.199	92.6296	97.7454	82.8212	90.2474	95.7794	96.0954	91.4565	90.5482	101.205	12.1435	12.0364	13.1576	20.0054	22.409	15.4367		<0.000001	LXSN 4OHT vs. ER:RAS 4OHT
		shCOPG1.5	98.7344	98.738	103.85	96.9636	79.8072	93.4835	100.6	109.809	107.525	96.3186	101.815	29.7912	21.4784	26.0448	23.9028	29.4794	21.8415		<0.000001

## Sheet: Figure 2F
		Data							Statistics
	siRNA ID	IMR90 mCherry.1	IMR90 mCherry.2	IMR90 mCherry.3	IMR90 ER:RAS GFP.1	IMR90 ER:RAS GFP.2	IMR90 ER:RAS GFP.3		Adjusted P value	Statistical Test
	siNT	119.675	120.051	93.4579	106.888	108.891	94.4274		0.482211	Multiple Unpaired T-test Holm-sidak Correction
	siBCL2L1	71.055	75.7874	42.243	32.7429	29.3933	16.9014		0.065979	mCherry vs. GFP
	siCOPB2.3	95.8219	93.8133	78.1931	55.4736	57.4791	61.5432		0.01794
	siCOPB2.4	85.1435	90.6637	93.5514	54.4649	58.8912	66.3197		0.008568

## Sheet: Figure 2H
		Golgicide A	IMR90 LXSN						IMR90 ER:RAS
		Conc. (uM)	4OHT.1	4OHT.2	4OHT.3	4OHT.4	4OHT.5	4OHT.6	DMSO.1	DMSO.2	DMSO.3	DMSO.4	DMSO.5	DMSO.6	4OHT.1	4OHT.2	4OHT.3	4OHT.4	4OHT.5	4OHT.6
		20	55.1719	70.8565	64.013	33.8006	62.1161	56.0119	65.7432	72.2808	51.0386	80.4271	57.7491	54.9186	18.398	9.93045	17.6471	17.6471	18.2735	14.5985
		10	64.6348	72.722	70.5816	38.4159	60.1286	59.9233	62.8715	68.1923	51.058	77.61	42.1675	59.0132	14.767	16.6667	19.3552	17.3136	19.738	11.7457
		5	70.063	75.3552	85.8679	58.9643	69.3558	61.1102	68.0776	76.308	53.7726	83.8321	53.0804	60.5558	20.462	20.4926	20.0575	20.0575	22.2063	21.5843
		2.5	77.3221	79.812	101.724	83.1366	67.1174	64.3906	76.1147	81.7937	50.961	88.5442	65.0637	67.052	19.9286	20.0659	20.5641	20.5641	25.5379	26.8412
		1.25	99.5697	95.5439	100.545	98.5113	90.7161	91.759	99.2866	103.442	90.5383	86.1206	92.5254	101.454	91.4532	50.8364	89.2362	89.2362	75.6167	74.0389
		0.625	101.123	93.9567	99.8649	100.334	99.0096	101.86	98.2667	100.434	102.698	93.9838	100.035	98.2301	100.516	98.8366	96.921	96.921	99.9701	104.293
		0.3125	95.9905	101.92	94.1467	104.719	97.616	104.767	102.561	100.102	96.6289	93.4378	99.6031	103.155	102.932	103.951	96.6684	96.6684	109.104	101.767
		0.15625	99.2427	100.213	101.135	103.751	102.942	101.696	100.1	98.0132	97.9534	86.8943	104.014	102.034	102.806	99.9419	98.9862	98.9862	104.719	98.5481
		0.078125	101.123	105.207	96.3447	102.351	93.8407	97.7588	108.334	96.129	95.8856	97.4917	99.3319	103.419	104.82	100.067	99.7366	99.7366	108.121	99.2031
		0.0390625	103.87	98.8779	99.3191	105.998	99.6677	103.091	107.792	92.0659	95.6673	79.1202	98.2878	101.307	96.4799	99.8935	93.6406	93.6406	96.678	96.5926

## Sheet: Figure 2I
	Data
		IMR90 ER:RAS Vector					IMR90 ER:RAS GBF1_M832L					IMR90 ER:RAS Vector					IMR90 ER:RAS GBF1_M832L						Statistics
	Drug ID	DMSO.1	DMSO.2	DMSO.3	DMSO.4	DMSO.5	DMSO.1	DMSO.2	DMSO.3	DMSO.4	DMSO.5	4OHT.1	4OHT.2	4OHT.3	4OHT.4	4OHT.5	4OHT.1	4OHT.2	4OHT.3	4OHT.4	4OHT.5		adjusted P valuie	Statistical Test
	ABT-263 1μM	99.4373	87.6528	80.1753			76.8682	83.2794	67.1936			40.3991	49.9552	50.8051			48.2584	43.1408	57.0723				0.66727	Multiple Unpaired T-test Holm-sidak Correction
	GCA 2.5μM	44.936	57.693	37.7711	62.7275	56.5855	59.2625	70.513	97.3596	107.158	108.857	12.2833	7.28087	9.25514	16.4899	35.0957	69.8966	68.0932	95.1977	81.8351	87.0639		5.7e-05	RAS 4OHT Vector vs. RAS 4OHT GBF1_M832L
	BFA 150nM	43.579	66.7587	39.8305	57.1121	65.3701	51.4671	65.6042	101.89	87.9714	96.8779	13.1829	9.31542	7.72856	9.6432	17.45	55.3726	46.8141	101.89	101.162	97.7194		0.000977

## Sheet: Figure 2J
		Data
			IMR90 ER:RAS DMSO						IMR90 ER:RAS 4OHT
		Timepoint (hr)	DMSO.1	DMSO.2	DMSO.3	GCA.1	GCA.2	GCA.3	DMSO.1	DMSO.2	DMSO.3	GCA.1	GCA.2	GCA.3
		0	0	0	0	0	0	0	3.25	0	3.25	0	3.25	0
		2	0	0	0	0	0	0	16.75	0	3.25	13.25	6.5	13
		4	3.25	3.25	0	0	0	0	19.75	0	33.75	33.5	23.25	74
		6	3.25	6.5	0	0	0	0	36.75	23.25	47.25	47	43.5	121.5
		8	3.25	0	0	0	6.5	0	70.75	20	57	125	97.75	308
		10	3.25	0	0	0	0	3.25	70.75	30.25	57.25	219.75	87.75	542.25
		12	3.25	0	0	3.25	0	26.75	60.5	13.25	50.5	311.5	179	620
		14	3.25	0	0	9.75	3.25	26.75	47	13.25	50.25	406.25	182.5	657.25
		16	3.25	3.25	0	20	13.25	20	57	23.25	47	396	338.5	630.25
		18	3.25	0	0	13.25	6.5	33.5	64	33.5	60.75	386.25	450.5	545.25
		20	3.25	0	0	50.5	10	27	80.75	60.5	77.25	447	508	535.25
		22	3.25	0	0	37	20.25	30.25	63.75	77.25	60.5	518.5	704.75	633.5
		24	3.25	0	0	57	23.25	70.75	97.75	91.25	74	762.5	782.75	694.75
		26	6.5	0	3.25	53.75	13.5	74.25	91	64	97.75	775.75	1016.5	793
		28	3.25	0	0	60.5	33.5	114.75	87.5	70.75	111.5	949	1264.25	955.75
		30	3.25	0	0	53.75	23.25	152	94.5	84.25	97.5	1200	1572.5	1159
		32	3.25	6.5	0	87.25	60.75	196	108	111.75	124.75	1433.75	1654	1325.25
		34	3.25	3.25	0	108	104.75	243.75	135.25	87.75	125.25	1701.5	2020.5	1508.5
		36	3.25	0	0	148.75	101.25	243.5	155.25	118.25	114.75	1915.25	2173	1793.25
		38	3.25	3.25	0	132	118.25	321.75	104.75	125	131.75	2112	2478	2088.25
		40	6.5	0	3.25	189.5	233.5	291	145.25	118.25	165.75	2464.5	2695.5	2366.25
		42	6.5	10	0	189.25	264	335	152.25	145.5	172.5	2589.75	2926	2640.75
		44	6.5	3.25	6.5	199.75	243.75	443.75	121.75	131.75	142	2797	3125.75	2929.25
		46	6.5	3.25	0	216.5	297.75	413	135.25	186.25	155.75	3024	3478.5	3396.75
		48	6.5	3.25	6.5	297.75	379.25	440.25	169	210	196	3125.75	3482	3620.75
		50	6.5	3.25	3.25	294.5	406.5	521.75	203	223.25	223.5	3336	3502.25	3889
		52	6.5	9.75	0	254	491.5	477.5	199.5	203.25	212.75	3376.75	3763.5	4170.25
		54	6.75	10	0	315	501.5	620.25	216.5	230.25	240.5	3566.75	3794	4295.5
		56	3.25	6.5	0	355.75	511.5	627	284.25	216.75	220	3641	3878.75	4373.75
		58	6.5	0	3.25	335.25	569.25	643.75	311.5	233.75	233.5	3692	3953.25	4651.75
		60	9.75	3.25	3.25	372.25	620.25	674.25	294.5	223.25	264.25	3824.5	3909.25	4875.75
		62	10	3.25	0	403	677.5	708	308	243.5	335.25	3739.75	4017.5	4716.25
		64	10	3.25	0	450.5	721.75	776	318.25	270.75	328.5	3719.25	3943	4773.75
		66	13.25	0	0	494.5	759.25	796.25	281	274.25	365.5	3600.5	3980.25	4746.75
		68	13.25	0	3.25	521.75	887.75	877.75	298	257.25	413.25	3627.5	4007.5	4709.25
		70	10	0	6.75	579.25	905	982.75	342.25	311.25	464	3570	3888.75	4807.75
		72	6.5	6.5	3.25	613.25	1064.25	1003	352	294.75	484.25	3631	3892.25	4611
		74	3.25	6.5	3.25	670.75	1047.25	1010	433.5	291.25	525	3556.5	3936.25	4733.25
		76	3.25	6.5	6.5	694.5	1186.25	1053.75	399.5	254	494.75	3556.5	3786.75	4506
		78	6.5	6.5	3.25	701.25	1206.5	1172.75	406.5	284.25	548.75	3451.5	3777	4414.25
		80	3.25	3.25	0	772.75	1179.25	1274.25	430.25	281	569.25	3529.5	3658.25	4522.75
		82	3.25	3.25	0	806.5	1267.75	1321.75	450.5	328.25	575.75	3465	3621	4454.75
		84	6.5	3.25	6.75	887.75	1349	1328.5	508	345.5	627	3383.75	3661.5	4322.5
		86	3.25	0	0	853.75	1508.5	1423.5	562.25	382.75	758.75	3377	3604	4268.5
		88	6.5	3.25	0	901.5	1467.75	1484.75	552.25	383	843.75	3210.5	3661.5	4129.5

## Sheet: Figure 2K
	Data
	Golgicide A	IMR90																				Statistics
	Conc.	DMSO.1	DMSO.2	DMSO.3	DMSO.4	DMSO.5	DMSO.6	BLEO.1	BLEO.2	BLEO.3	BLEO.4	BLEO.5	BLEO.6	DOXO.1	DOXO.2	DOXO.3	DOXO.4	IRRD.1	IRRD.2	IRRD.3		Adjusted P value (DMSO vs. BLEO)	Statistical Test
	1.25μM	101.57	99.5596	107.687	105.657	104.682	109.158	93.4121	75.7876	83.3695	107.366	93.0413	92.7094	89.6252	76.5275	56.8908	64.8082	99.3377	90.8534	102.57	1.25	0.0175	Ordinary TW-ANOVA Dunnet Correction
	2.5μM	69.3828	75.7807	71.7435	74.3582	78.4468	82.3052	21.9097	2.2045	2.52772	17.1013	16.5573	32.6541	9.08565	3.43228	10.5611	5.35211	67.9289	60.083	69.6422	2.5	<0.0001
	5μM	58.2869	68.609	78.6219	67.2457	73.0999	74.1385	1.91812	1.48561	1.37045	1.82892	24.7842	32.5848	0.777202	2.86482	2.40163	1.57096	25.4982	18.1223	34.8474	5	<0.0001
	10μM	52.6545	66.6206	70.4879	71.9478	71.2907	71.6294	5.36286	1.59806	1.58658	3.83602	9.46191	23.1279	0.511073	2.62443	3.57561	4.06685	19.9407	15.0853	21.7151	10	<0.0001
																						Adjusted P value (DMSO vs DOXO)	Statistical Test
																					1.25	<0.0001	Ordinary TW-ANOVA Dunnet Correction
																					2.5	<0.0001
																					5	<0.0001
																					10	<0.0001
																						Adjusted P value (DMSO vs IRDD)	Statistical Test
																					1.25	0.5103	Ordinary TW-ANOVA Dunnet Correction
																					2.5	0.2828
																					5	<0.0001
																					10	<0.0001

## Sheet: Figure 2L
	Data
	Golgicide A	PBEC							Statistics
	Conc.	p16 Low.1	p16 Low.2	p16 Low.3	p16 high.1	p16 high.2	p16 high.3		Adjusted P value	Statistical Test
	0.73μM	109.081	104.045	103.5	92.4344	94.5525	95.5414		0.004724	Multiple Unpaired T-test Holm-sidak Correction
	2.2μM	144.011	160.293	144.934	23.282	23.0545	24.0019		3.9e-05
	6.6μM	113.155	118.595	105.167	6.41665	6.5453	6.05872		3.9e-05
	20μM	118.886	133.268	124.386	7.06698	5.58644	3.68184		3.9e-05
