# Supplementary material for: COPI vesicle formation and N-myristoylation are targetable vulnerabilities of senescent cells
Source: Nat Cell Biol. 2023 Nov 27;25(12):1804–20. doi: 10.1038/s41556-023-01287-6 (PMC10709147; doi:10.1038/s41556-023-01287-6)
Supplement: Supplementary file 6 — Statistical source data. [file 41556_2023_1287_MOESM6_ESM.xlsx]

## Sheet: Figure 3B
		Data							Statistics
	siRNA ID	DMSO.1	DMSO.2	DMSO.3	4OHT.1	4OHT.2	4OHT.3		Adjusted P value (DMSO NT vs. COPB2.3)	Adjusted P value (DMSO NT vs. COPB2.4)	Statistical Test
	siNT	0.524	0.103	0.109	3.504	4.286	9.024		>0.9999	0.9926	Ordinary TW-ANOVA Dunnet Correction.
	siCOPB2.3	0.654	0	0	20.614	27.273	18.876
	siCOPB2.4	0.873	0.386	0.184	28.426	35.667	36.709		Adjusted P value (4OHT NT vs. COPB2.3)	Adjusted P value (4OHT NT vs. COPB2.4)	Statistical Test
									<0.0001	<0.0001	Ordinary TW-ANOVA Dunnet Correction.

## Sheet: Figure 3C
		Data							Statistics
	siRNA ID	DMSO.1	DMSO.2	DMSO.3	4OHT.1	4OHT.2	4OHT.3		Adjusted P value (DMSO NT vs. COPB2.3)	Adjusted P value (DMSO NT vs. COPB2.4)	Statistical Test
	siNT	0.36	1.831	0.571	13.047	13.555	7.874		0.9386	0.7352	Ordinary TW-ANOVA Dunnet Correction.
	siCOPB2.3	2.672	2.027	0.305	20.753	25.099	19.322
	siCOPB2.4	2.465	3.445	1.911	30.403	26.502	18.639		Adjusted P value (4OHT NT vs. COPB2.3)	Adjusted P value (4OHT NT vs. COPB2.4)	Statistical Test
									0.0031	0.0003	Ordinary TW-ANOVA Dunnet Correction.

## Sheet: Figure 3D
		Data									Statistics
	siRNA ID	DMSO.1	DMSO.2	DMSO.3	DMSO.4	4OHT.1	4OHT.2	4OHT.3	4OHT.4		Adjusted P value (DMSO NT vs. COPB2.3)	Adjusted P value (DMSO NT vs. COPB2.4)	Statistical Test
	siNT	0.052	0.051	0.056	0.057	0.14	0.139	0.243	0.192		0.9144	0.5044	Ordinary TW-ANOVA Dunnet Correction.
	siCOPB2.3	0.054	0.052	0.062	0.076	0.464	0.455	0.542	0.531
	siCOPB2.4	0.068	0.07	0.088	0.071	0.478	0.478	0.496	0.482		Adjusted P value (4OHT NT vs. COPB2.3)	Adjusted P value (4OHT NT vs. COPB2.4)	Statistical Test
											<0.0001	<0.0001	Ordinary TW-ANOVA Dunnet Correction.

## Sheet: Figure 3E
	Data																				Statistics
	siRNA ID	DMSO+DMSO.1	DMSO+DMSO.2	DMSO+DMSO.3	DMSO + BEC.1	DMSO + BEC.2	DMSO + BEC.3	DMSO + TRI.1	DMSO + TRI.2	DMSO + TRI.3	4OHT + DMSO.1	4OHT + DMSO.2	4OHT + DMSO.3	4OHT + BEC.1	4OHT + BEC.2	4OHT + BEC.3	4OHT + TRI.1	4OHT + TRI.2	4OHT + TRI.3		Adjusted P value (4OHT DMSO vs. 4OHT BEC)	Statistical Test
	siNT	98.092	98.418	95.245	101.01	99.179	90.038	98.902	92.929	92.498	107.802	100.316	103.81	97.2796	105.627	87.1269	111.29	94.0569	82.0233	scr	0.5795	Ordinary TW-ANOVA Dunnet Correction.
	siBCL2L1	29.019	30.753	30.555	39.192	35.378	50.224	43.646	44.271	45.157	17.1315	18.1818	30.8897	22.5407	19.993	36.2718	36.0822	19.3594	49.7432	bclxl	0.8279
	siCOPB2.1	85.612	78.094	75.981	91.425	86.647	82.932	89.763	86.805	83.572	44.9535	61.6513	64.4874	86.155	93.8483	91.1847	98.9854	84.5196	79.0661	copb2.1	0.0005
	siCOPB2.2	74.93	78.727	65.566	96.189	93.002	86.743	89.557	89.67	81.074	38.745	55.2673	48.4913	67.6221	89.5841	71.533	75.2862	76.548	71.0817	copb2.2	0.0024
	siCOPB2.3	76.413	77.461	75.758	90.92	88.111	87.334	86.652	85.112	87.269	42.1315	49.5827	51.4507	72.7471	90.7375	75.3731	74.5838	79.5018	82.0856	copb2.3	0.0008
	siCOPB2.4	82.124	102.807	88.727	112.846	112.632	105.104	107.423	111.012	103.411	44.4555	59.3503	48.1818	83.4588	110.521	80.6903	80.8012	105.979	80.6226	copb2.4	<0.0001
																					Adjusted P value (4OHT DMSO vs. 4OHT TRI)	Statistical Test
																				scr	0.5084	Ordinary TW-ANOVA Dunnet Correction.
																				bclxl	0.2086
																				copb2.1	0.0013
																				copb2.2	0.0045
																				copb2.3	0.0011
																				copb2.4	<0.0001

## Sheet: Figure 3G
	Data												Statistics
	siRNA ID	DMSO.1	DMSO.2	DMSO.3	DMSO.4	DMSO.5	4OHT.1	4OHT.2	4OHT.3	4OHT.4	4OHT.5		Adjusted P value	Statistical Test
	siNT	1.049	0.106	0	0.677	0.665	2.087	0.254	0.378	0.589	0.182		0.636616	Multiple Unpaired T test Holm sidak correction
	siCOPB2.3	8.958	0.882	2.308	2.036	0.772	15.985	11.708	15.864	12.417	12.944		0.000859	DMSO vs. 4OHT
	siCOPB2.4	5.345	12.651	11.182	8.716	2.8	24.799	19.452	28.159	18.916	22.545		0.000859

## Sheet: Figure 3H
	Data											Statistics
	siRNA ID	DMSO.1	DMSO.2	DMSO.3	DMSO.4	4OHT.1	4OHT.2	4OHT.3	4OHT.4			Adjusted P value	Statistical Test
	siNT	1.052	1.669	2.23	2.339	5.47	5.978	7.161	13.181		DMSO		Ordinary Two-Way ANOVA
	siCOPB2.3	2.485	2.028	1.779	1.471	18.584	16.389	16.698	31.342		siNT vs. siCOPB2.3	0.9984	Dunnett's Correction
	siCOPB2.4	2.002	2.593	2.13	2.293	17.293	18.3	11.123	12.576		siNT vs. siCOPB2.4	0.9787
											4OHT
											siNT vs. siCOPB2.3	0.0002
											siNT vs. siCOPB2.4	0.0256
