# Supplementary material for: COPI vesicle formation and N-myristoylation are targetable vulnerabilities of senescent cells
Source: Nat Cell Biol. 2023 Nov 27;25(12):1804–20. doi: 10.1038/s41556-023-01287-6 (PMC10709147; doi:10.1038/s41556-023-01287-6)
Supplement: Supplementary file 7 — Statistical source data. [file 41556_2023_1287_MOESM7_ESM.xlsx]

## Sheet: Figure 4A
		Data
		Drug ID	DMSO.1	DMSO.2	DMSO.3	4OHT.1	4OHT.2	4OHT.3		Statistics
		DMSO	9.898	9.486	9.906	7.498	6.494	8.271		Adjsuted P value (DMSO vs. Drug - DMSO)	Statistical Test
		ABT	7.54	3.478	6.592	7.279	6.806	7.807	ABT	0.0904	Ordinary TW-ANOVA Dunent Correction
		GCA	37.473	36.252	37.774	39.169	36.505	37.183	GCA	<0.0001
		BFA	41.01	41.814	43.086	49.683	40.035	47.541	BFA	<0.0001
										Adjsuted P value (4OHT vs. Drug - 4OHT)	Statistical Test
									ABT	0.9997	Ordinary TW-ANOVA Dunent Correction
									GCA	<0.0001
									BFA	<0.0001

## Sheet: Figure 4B
	Data								Statistics
	Drug ID	DMSO.1	DMSO.2	DMSO.3	4OHT.1	4OHT.2	4OHT.3		Adjsuted P value	Statistical Test
	DMSO	23.325	26.47	14.071	41.151	36.717	41.051		0.030015	Multiple Unpaired T-test Holm-sidak Correction
	GCA	14.34	17.985	5.059	14.658	20.699	18.171		0.272018	DMSO vs. 4OHT
	BFA	10.227	14.774	4.988	12.556	18.065	17.709		0.262536

## Sheet: Figure 4C
	Data
	Drug ID	DMSO.1	DMSO.2	DMSO.3	4OHT.1	4OHT.2	4OHT.3		Statistics
	DMSO	0.035	0.034	0.034	0.149	0.19	0.229		Adjsuted P value (DMSO vs. Drug - DMSO)	Statistical Test
	ABT	0.041	0.042	0.039	0.236	0.247	0.261		0.9586	Ordinary TW-ANOVA Dunent Correction
	GCA	0.045	0.044	0.044	0.375	0.388	0.364		0.8644
	BFA	0.05	0.046	0.048	0.348	0.352	0.292		0.7272
									Adjsuted P value (4OHT vs. Drug - 4OHT)	Statistical Test
									0.0054	Ordinary TW-ANOVA Dunent Correction
									<0.0001
									<0.0001

## Sheet: Figure 4D
	Data																				Statistics
	Drug ID	DMSO + DMSO.1	DMSO + DMSO.2	DMSO + DMSO.3	DMSO + BEC.1	DMSO + BEC.2	DMSO + BEC.3	DMSO + TRI.1	DMSO + TRI.2	DMSO + TRI.3	4OHT + DMSO.1	4OHT + DMSO.2	4OHT + DMSO.3	4OHT + BEC.1	4OHT + BEC.2	4OHT + BEC.3	4OHT + TRI.1	4OHT + TRI.2	4OHT + TRI.3		Adjusted P value (4OHT + DMSO vs. 4OHT + BEC)	Statistical Test
	GCA 2.5μM	75.1005	71.2037	63.2552	89.1198	79.3608	78.524	77.6	82.0306	84.7136	27.9871	27.8656	23.9358	58.9015	64.6482	56.3496	57.6283	69.0292	60.9462	GCA	<0.0001	Ordinary TW-ANOVA Dunent Correction
	BFA 150nM	82.4307	75.3935	66.2609	85.1794	84.8194	93.4495	81.5857	84.9241	88.989	40.7281	31.9583	36.5688	61.3109	64.78	57.4864	60.3502	69.4	51.1591	BFA	0.0002
																					Adjusted P value (4OHT + DMSO vs. 4OHT + TRI)	Statistical Test
																				GCA	<0.0001	Ordinary TW-ANOVA Dunent Correction
																				BFA	0.0003

## Sheet: Figure 4E
			Data
		Drug ID	DMSO.1	DMSO.2	DMSO.3	4OHT.1	4OHT.2	4OHT.3		Statistics
		-	1	1	1	3.09176	2.69621	3.60167		Adjusted P value (DMSO vs Drug - DMSO)	Statistical Test
		GCA	1.07664	0.960331	1.05543	4.25529	4.14657	4.69559	GCA	0.9929	Ordinary TW-ANOVA Dunent Correction
		BFA	1.03227	0.865857	0.98127	4.5354	4.35631	5.74758	BFA	0.9878
										Adjusted P value (4OHT vs Drug - 4OHT)	Statistical Test
									GCA	0.0035	Ordinary TW-ANOVA Dunent Correction
									BFA	0.0002

## Sheet: Figure 4F
		IMR90 ER:RAS							Statistics
		DMSO.1	DMSO.2	DMSO.3	4OHT.1	4OHT.2	4OHT.3		Adjusted P value	Statistical Test
	DMSO	0.578	0.049	0.012	0.033	0.119	0.019		0.694879	Multiple Unpaired T-test Holm-sidak Correction
	ABT-263 1μM	0.025	0.058	0.065	0.194	0.03	0.029		0.694879	DMSO vs. 4OHT
	GCA 2.5μM	9.281	10.219	8.803	31.206	39.801	42.489		0.003473
	BFA 150nM	7.859	8.376	8.659	45.709	41.11	42.966		5.4e-05

## Sheet: Figure 4G
			Data
		Drug ID	DMSO.1	DMSO.2	DMSO.3	4OHT.1	4OHT.2	4OHT.3		Statistics
		DMSO	0.2335	0.25075	0.127875	0.929875	2.22262	1.57862		adjusted P value (DMSO vs.drug - DMSO)	Statistical Test
		GCA	0.542375	0.531625	0.600375	5.6695	5.62038	5.37312		0.5925	Ordinary TW-ANOVA Dunent Correction
		BFA	0.47525	0.58125	0.636625	7.70937	6.31538	5.79425		0.5825
										adjusted P value (DMSO vs.drug - DMSO)	Statistical Test
										<0.0001	Ordinary TW-ANOVA Dunent Correction
										<0.0001

## Sheet: Figure 4H
																						Statistics
			Data																			Comparison	Adjusted P value	Statistical Test
		Drug ID	DMSO + DMSO.1	DMSO + DMSO.2	DMSO + DMSO.3	DMSO + BEC.1	DMSO + BEC.2	DMSO + BEC.3	DMSO + TRI.1	DMSO + TRI.2	DMSO + TRI.3	4OHT + DMSO.1	4OHT + DMSO.2	4OHT + DMSO.3	4OHT + BEC.1	4OHT + BEC.2	4OHT + BEC.3	4OHT + TRI.1	4OHT + TRI.2	4OHT + TRI.3		DMSO:RAS DMSO vs. DMSO:RAS 4OHT	0.8463	Ordinary TW-ANOVA Turkey Correction
		DMSO	0.441	0.674	0.912	0.152	0.176	0.121	0.308	0.106	0.109	5.57	6.545	4.927	1.692	2.133	1.644	1.48	3.624	2.452		DMSO:RAS DMSO vs. DMSO:RAS 4OHT + BEC	>0.9999
		GCA	17.134	18.44	17.773	8.483	7.505	7.601	6.581	6.049	4.286	71.691	77.899	77.165	37.355	40.009	40.151	32.943	53.696	40.03		DMSO:RAS DMSO vs. DMSO:RAS 4OHT + TRI	>0.9999
		BFA	20.411	21.809	25.018	10.286	11.448	11.474	12.338	14.343	6.781	83.093	83.932	82.336	51.411	56.361	54.646	60.721	66.926	60.301		DMSO:RAS DMSO vs. GCA:RAS DMSO	0.0003
																						DMSO:RAS DMSO vs. GCA:RAS 4OHT	<0.0001
																						DMSO:RAS DMSO vs. GCA:RAS 4OHT + BEC	<0.0001
																						DMSO:RAS DMSO vs. GCA:RAS 4OHT + TRI	<0.0001
																						DMSO:RAS DMSO vs. BFA:RAS DMSO	<0.0001
																						DMSO:RAS DMSO vs. BFA:RAS 4OHT	<0.0001
																						DMSO:RAS DMSO vs. BFA:RAS 4OHT + BEC	<0.0001
																						DMSO:RAS DMSO vs. BFA:RAS 4OHT + TRI	<0.0001
																						DMSO:RAS 4OHT vs. DMSO:RAS 4OHT + BEC	0.9681
																						DMSO:RAS 4OHT vs. DMSO:RAS 4OHT + TRI	0.9928
																						DMSO:RAS 4OHT vs. GCA:RAS DMSO	0.0152
																						DMSO:RAS 4OHT vs. GCA:RAS 4OHT	<0.0001
																						DMSO:RAS 4OHT vs. GCA:RAS 4OHT + BEC	<0.0001
																						DMSO:RAS 4OHT vs. GCA:RAS 4OHT + TRI	<0.0001
																						DMSO:RAS 4OHT vs. BFA:RAS DMSO	0.0003
																						DMSO:RAS 4OHT vs. BFA:RAS 4OHT	<0.0001
																						DMSO:RAS 4OHT vs. BFA:RAS 4OHT + BEC	<0.0001
																						DMSO:RAS 4OHT vs. BFA:RAS 4OHT + TRI	<0.0001
																						DMSO:RAS 4OHT + BEC vs. DMSO:RAS 4OHT + TRI	>0.9999
																						DMSO:RAS 4OHT + BEC vs. GCA:RAS DMSO	0.0007
																						DMSO:RAS 4OHT + BEC vs. GCA:RAS 4OHT	<0.0001
																						DMSO:RAS 4OHT + BEC vs. GCA:RAS 4OHT + BEC	<0.0001
																						DMSO:RAS 4OHT + BEC vs. GCA:RAS 4OHT + TRI	<0.0001
																						DMSO:RAS 4OHT + BEC vs. BFA:RAS DMSO	<0.0001
																						DMSO:RAS 4OHT + BEC vs. BFA:RAS 4OHT	<0.0001
																						DMSO:RAS 4OHT + BEC vs. BFA:RAS 4OHT + BEC	<0.0001
																						DMSO:RAS 4OHT + BEC vs. BFA:RAS 4OHT + TRI	<0.0001
																						DMSO:RAS 4OHT + TRI vs. GCA:RAS DMSO	0.0012
																						DMSO:RAS 4OHT + TRI vs. GCA:RAS 4OHT	<0.0001
																						DMSO:RAS 4OHT + TRI vs. GCA:RAS 4OHT + BEC	<0.0001
																						DMSO:RAS 4OHT + TRI vs. GCA:RAS 4OHT + TRI	<0.0001
																						DMSO:RAS 4OHT + TRI vs. BFA:RAS DMSO	<0.0001
																						DMSO:RAS 4OHT + TRI vs. BFA:RAS 4OHT	<0.0001
																						DMSO:RAS 4OHT + TRI vs. BFA:RAS 4OHT + BEC	<0.0001
																						DMSO:RAS 4OHT + TRI vs. BFA:RAS 4OHT + TRI	<0.0001
																						GCA:RAS DMSO vs. GCA:RAS 4OHT	<0.0001
																						GCA:RAS DMSO vs. GCA:RAS 4OHT + BEC	<0.0001
																						GCA:RAS DMSO vs. GCA:RAS 4OHT + TRI	<0.0001
																						GCA:RAS DMSO vs. BFA:RAS DMSO	0.899
																						GCA:RAS DMSO vs. BFA:RAS 4OHT	<0.0001
																						GCA:RAS DMSO vs. BFA:RAS 4OHT + BEC	<0.0001
																						GCA:RAS DMSO vs. BFA:RAS 4OHT + TRI	<0.0001
																						GCA:RAS 4OHT vs. GCA:RAS 4OHT + BEC	<0.0001
																						GCA:RAS 4OHT vs. GCA:RAS 4OHT + TRI	<0.0001
																						GCA:RAS 4OHT vs. BFA:RAS DMSO	<0.0001
																						GCA:RAS 4OHT vs. BFA:RAS 4OHT	0.344
																						GCA:RAS 4OHT vs. BFA:RAS 4OHT + BEC	<0.0001
																						GCA:RAS 4OHT vs. BFA:RAS 4OHT + TRI	0.0078
																						GCA:RAS 4OHT + BEC vs. GCA:RAS 4OHT + TRI	0.9946
																						GCA:RAS 4OHT + BEC vs. BFA:RAS DMSO	0.0003
																						GCA:RAS 4OHT + BEC vs. BFA:RAS 4OHT	<0.0001
																						GCA:RAS 4OHT + BEC vs. BFA:RAS 4OHT + BEC	0.0015
																						GCA:RAS 4OHT + BEC vs. BFA:RAS 4OHT + TRI	<0.0001
																						GCA:RAS 4OHT + TRI vs. BFA:RAS DMSO	<0.0001
																						GCA:RAS 4OHT + TRI vs. BFA:RAS 4OHT	<0.0001
																						GCA:RAS 4OHT + TRI vs. BFA:RAS 4OHT + BEC	0.0176
																						GCA:RAS 4OHT + TRI vs. BFA:RAS 4OHT + TRI	<0.0001
																						BFA:RAS DMSO vs. BFA:RAS 4OHT	<0.0001
																						BFA:RAS DMSO vs. BFA:RAS 4OHT + BEC	<0.0001
																						BFA:RAS DMSO vs. BFA:RAS 4OHT + TRI	<0.0001
																						BFA:RAS 4OHT vs. BFA:RAS 4OHT + BEC	<0.0001
																						BFA:RAS 4OHT vs. BFA:RAS 4OHT + TRI	<0.0001
																						BFA:RAS 4OHT + BEC vs. BFA:RAS 4OHT + TRI	0.1988

## Sheet: Figure 4I
		Data																			Statistics
	Drug ID	DMSO + DMSO.1	DMSO + DMSO.2	DMSO + DMSO.3	DMSO + BEC.1	DMSO + BEC.2	DMSO + BEC.3	DMSO + TRI.1	DMSO + TRI.2	DMSO + TRI.3	4OHT + DMSO.1	4OHT + DMSO.2	4OHT + DMSO.3	4OHT + BEC.1	4OHT + BEC.2	4OHT + BEC.3	4OHT + TRI.1	4OHT + TRI.2	4OHT + TRI.3		Adjusted P value (4oHT DMSO vs. 4OHT BEC)	Statistical Test
	DMSO	0.203	0.408	0.256	0.225	0.167	0.163	0.206	0.254	0.259	1.4	4.906	2.548	2.118	1.513	1.582	2.422	1.589	1.252	DMSO	0.9255	Ordinary TW-ANOVA Dunnet Correction
	GCA	2.088	1.34	2.591	0.825	0.268	0.877	0.411	0.695	1.003	37.153	44.53	36.85	20.756	10.663	10.426	22.517	15.924	10	GCA	<0.0001
	BFA	1.443	1.689	1.949	0.902	0.319	1.046	0.339	0.777	1.021	33.121	43.718	38.569	22.044	14.059	25.359	23.9	13.476	17.065	BFA	0.0003
																					Adjusted P value (4oHT DMSO vs. 4OHT TRI)	Statistical Test
																				DMSO	0.9275	Ordinary TW-ANOVA Dunnet Correction
																				GCA	<0.0001
																				BFA	<0.0001

## Sheet: Figure 4J
	Data														Statistics
	Drug ID	DMSO + DMSO.1	DMSO + DMSO.2	DMSO + DMSO.3	4OHT + DMSO.1	4OHT + DMSO.2	4OHT + DMSO.3	4OHT + GSK-157.1	4OHT + GSK-157.2	4OHT + GSK-157.3	4OHT + GSK-414.1	4OHT + GSK-414.2	4OHT + GSK-414.3		Comparison (GCA)	Adjsuted P value (GCA)
	GCA	89.6188	80.2395	77.5853	8.95561	33.9473	53.1612	97.0166	99.4595	81.8498	87.0512	79.6704	88.2172		RAS 4OHT vs. RAS DMSO	<0.0001
	BFA	96.108	84.9421	78.7223	20.6438	39.6508	44.6676	97.6711	99.0787	93.5178	97.1976	89.7957	91.8175		RAS 4OHT vs. RAS 4OHT GSK-157	<0.0001
															RAS 4OHT vs. RAS 4OHT GSK-414	<0.0001
															Comparison (BFA)	Adjsuted P value (BFA)
															RAS 4OHT vs. RAS DMSO	<0.0001
															RAS 4OHT vs. RAS 4OHT GSK-157	<0.0001
															RAS 4OHT vs. RAS 4OHT GSK-414	<0.0001
