# Supplementary material for: COPI vesicle formation and N-myristoylation are targetable vulnerabilities of senescent cells
Source: Nat Cell Biol. 2023 Nov 27;25(12):1804–20. doi: 10.1038/s41556-023-01287-6 (PMC10709147; doi:10.1038/s41556-023-01287-6)
Supplement: Supplementary file 8 — Statistical source data. [file 41556_2023_1287_MOESM8_ESM.xlsx]

## Sheet: Figure 5B
		A549													Statistics
	Concentation	DMSO.1	DMSO.2	DMSO.3	DMSO.4	DMSO.5	DMSO.6	ETOP.1	ETOP.2	ETOP.3	ETOP.4	ETOP.5	ETOP.6		Adjusted P value	Statstical Test
	2.5μM	112.82	94.2291	66.4276	121.212	114.55	90.6184	14.2163	21.7474	56.169	18.1043	21.3733	68.6082		0.000682	Multiple Unpaired T-test Holm-sidak correction
	5μM	70.3835	75.2286	66.0949	111.709	94.4296	142.048	11.124	28.0846	25.5041	11.5613	17.0122	18.686		0.000366	DMSO vs. ETOP
	10μM	34.7137	64.9628	62.009	92.4414	88.1235	110.149	15.1771	23.8327	28.3845	12.4051	15.5914	13.3219		0.000682

## Sheet: Figure 5C
		SK-HEP1													Statistics
	Concentation	DMSO.1	DMSO.2	DMSO.3	DMSO.4	DMSO.5	DMSO.6	ETOP.1	ETOP.2	ETOP.3	ETOP.4	ETOP.5	ETOP.6		Adjusted P value	Statstical Test
	2.5μM	114.762	122.051	114.613	109.803	121.677	84.859	6.74562	12.8556	43.2014	23.363	16.8191	54.5849		1.3e-05	Multiple Unpaired T-test Holm-sidak correction
	5μM	24.6776	92.1029	23.6899	63.2749	69.6797	85.6414	3.03785	4.84262	8.2616	6.5322	6.6999	6.1716		0.001206	DMSO vs. ETOP
	10μM	21.3478	79.1852	31.582	56.8085	70.9296	62.2983	2.50522	4.92846	10.6713	6.1595	7.4161	6.255		0.000947

## Sheet: Figure 5E
		Data
		shCOPA.1 + Irrd							shCOPA.2 + Irrd							shCOPB2.1 + Irrd						shCOPB2.2 + Irrd							shCntl + Irrd							shCntl
	Days	Mouse.1	Mouse.2	Mouse.3	Mouse.4	Mouse.5	Mouse.6	Mouse.7	Mouse.1	Mouse.2	Mouse.3	Mouse.4	Mouse.5	Mouse.6	Mouse.7	Mouse.1	Mouse.2	Mouse.3	Mouse.4	Mouse.5	Mouse.6	Mouse.1	Mouse.2	Mouse.3	Mouse.4	Mouse.5	Mouse.6	Mouse.7	Mouse.1	Mouse.2	Mouse.3	Mouse.4	Mouse.5	Mouse.6	Mouse.7	Mouse.1	Mouse.2	Mouse.3	Mouse.4	Mouse.5	Mouse.6	Mouse.7		Statistics
	0	0	0	0	0	0	0	0	0	0	0	0	0	0	0	0	0	0	0	0	0	0	0	0	0	0	0	0	0	0	0	0	0	0	0	0	0	0	0	0	0	0		Comparison (shRNA vs. Irrd shControl Day 20)	Adjusted P value	Statistical Test
	5	28.2976	48.2223	25.6873	0	0	52.5088	37.1771	0	8.18643	0	8.18643	0	29.7827	69.5001	14.1462	8.18643	4.19145	0	8.18643	0	14.1462	14.1462	0	8.18643	0	14.1462	4.19145	8.18643	4.19145	46.3252	69.2959	4.19145	8.18643	8.18643	65.4915	4.19145	4.19145	0	8.18643	22.4636	14.1462		shCOPA.1 + IRRD	0.0145	RM TW-ANOVA w. Geisser-Greenhouse & Turkey Correction
	10	31.6806	76.9028	35.0633	25.4773	34.2918	41.9475	92.0108	106.514	33.5316	62.2079	64.9038	47.1095	22.8509	74.9514	110.642	27.6292	118.63	80.2298	65.4915	32.7828	195.149	169.14	8.18643	38.8171	137.345	159.35	16.3759	45.0886	68.2808	76.0314	141.573	147.906	116.598	150.628	43.2752	85.047	41.8017	41.2218	79.3334	87.6455	79.3334		shCOPA.2 + IRRD	0.0034
	13	36.7745	66.2805	77.1217	50.5001	129.145	109.254	110.921	195.964	138.961	89.3263	110.642	78.4437	54.3962	124.566	139.286	21.5145	191.913	153.037	50.3351	83.883	198.011	177.408	23.9388	77.1217	200.901	177.026	28.9767	67.2757	109.808	212.74	228.634	166.931	155.822	227.281	84.8133	97.0285	70.9408	107.058	53.3612	69.2959	76.9028		shCOPB2.1 +IRRD	0.0203
	17	120.981	89.8104	93.4975	108.427	186.335	134.786	325.178	247.201	117.466	105.972	209.311	132.259	118.047	191.109	219.71	74.5223	407.979	245.775	123.064	241.53	335.58	340.274	53.7047	124.868	324.036	437.953	49.1899	115.735	294.731	230.448	395.471	398.737	225.932	391.575	140.59	246.725	138.314	226.381	146.894	257.829	158.286		shCOPB2.2 + IRRD	0.1319
	20	137.668	247.201	103.287	214.036	197.191	294.196	467.901	378.139	142.231	181.641	204.237	129.764	164.378	258.81	140.59	102.225	400.706	309.982	162.931	309.429	454.189	226.381	67.8776	175.127	430.326	493.875	144.55	263.752	642.739	507.601	573.348	413.324	516.112	400.706	211.021	390.282	149.604	135.105	286.245	261.767	183.197		shControl	0.0065
	24	149.604	432.397	79.7808	457.053	225.932	287.824	570.848	683.186	332.089	242.469	331.509	206.764	172.866	207.611	290.998	173.241	700.21	426.889	217.516	306.121	556	460.65	91.7645	273.314	471.554	670.138	268.253	511.458	480.4	563.392	704.988	589.352	606.516	715.577	321.76	411.983	195.964	187.917	332.089	383.221	293.127

## Sheet: Figure 5G
	Data						Statistics
		(-)	Irradiation				Comparison (shRNA vs. Irrd shCntl)	Adjsuted P value	Statistical Test
	Mouse no.	shCntl	shCntl	shCOPB2.1	shCOPB2.2		shCntl (-)	0.0377	Ordinary One-way ANOVA (Dunnet correction)
	1	0.000387216	8.7831e-05	0.000301477	0.000120246		shCOPB2.1 (IRRD)	0.1039
	2	3.9732e-05	0.000415037	0.000276063	0.000109629		shCOPB2.2 (IRRD)	0.0546
	3	5.13e-05	0.000370114	0.000115775	0.000208105
	4	5.5055e-05	0.00205012	0.000188561	0.000270282
	5	2.3212e-05	0.00119882	0.000366314	9.4648e-05

## Sheet: Figure 5H
		(-)	Irradiation				Statistics
	Mouse no.	shCntl	shCntl	shCOPB2.1	shCOPB2.2		Comparison (shRNA vs. Irrd shCntl)	Adjsuted P value	Statistical Test
	1	0.3414	0.5202	0.3265	0.3114		shCntl (-)	0.0076	Ordinary One-way ANOVA (Dunnet correction)
	2	0.2893	0.3542	0.3402	0.2029		shCOPB2.1 (IRRD)	0.0037
	3	0.2574	0.6695	0.2811	0.28		shCOPB2.2 (IRRD)	0.001
	4	0.3639	0.4601	0.2706	0.2531
	5	0.4024	0.4759	0.3545	0.374

## Sheet: Figure 5I
		(-)	Irradiation				Statistics
	Mouse no.	shCntl	shCntl	shCOPB2.1	shCOPB2.2		Comparison (shRNA vs. Irrd shCntl)	Adjsuted P value	Statistical Test
	1	0.0907	0.3837	0.2278	0.4041		shCntl (-)	0.0013	Ordinary One-way ANOVA (Dunnet correction)
	2	0.1202	0.4483	0.1585	0.0958		shCOPB2.1 (IRRD)	0.0059
	3	0.104	0.2503	0.1196	0.0834		shCOPB2.2 (IRRD)	0.02
	4	0.0583	0.287	0.073	0.1174
	5	0.0892	0.2821	0.082	0.1208

## Sheet: Figure 5J
		(-)	Irradiation				Statistics
	Mouse no.	shCntl	shCntl	shCOPB2.1	shCOPB2.2		Comparison (shRNA vs. Irrd shCntl)	Adjsuted P value	Statistical Test
	1	0.0003891	0.0004223	0.0002448	0.0002423		shCntl (-)	0.0288	Ordinary One-way ANOVA (Dunnet correction)
	2	0.0001756	0.0003427	0.0002345	0.0003871		shCOPB2.1 (IRRD)	0.0757
	3	0.0002458	0.0006012	0.0002992	0.000191		shCOPB2.2 (IRRD)	0.0095
	4	0.00025	0.0003436	0.0003059	0.0001235
	5	0.0003154	0.0007381	0.0004765	0.0002292

## Sheet: Figure 5K
		(-)	Irradiation				Statistics
	Mouse no.	shCntl	shCntl	shCOPB2.1	shCOPB2.2		Comparison (shRNA vs. Irrd shCntl)	Adjsuted P value	Statistical Test
	1	0.0402165	0.0621798	0.250101	0.0188425		shCntl (-)	0.0585	Ordinary One-way ANOVA (Dunnet correction)
	2	0.313367	1.23023	0.0769583	0.0527223		shCOPB2.1 (IRRD)	0.1451
	3	0.148285	0.136065	0.435821	0.0533245		shCOPB2.2 (IRRD)	0.0348
	4	0.0113691	0.376257	0.133898	0.106971
	5	0.0257922	0.896479	0.0664618	0.0787037

## Sheet: Figure 5L
		(-)	Irradiation				Statistics
	Mouse no.	shCntl	shCntl	shCOPB2.1	shCOPB2.2		Comparison (shRNA vs. Irrd shCntl)	Adjsuted P value	Statistical Test
	1	1	4	2	1.5		shCntl (-)	0.0071	Ordinary One-way ANOVA (Dunnet correction)
	2	2	2	2	2		shCOPB2.1 (IRRD)	0.0665
	3	2	3	2	2		shCOPB2.2 (IRRD)	0.0432
	4	1.5	5	2.5	2
	5	2	2.5	2.5	3
