# Supplementary material for: COPI vesicle formation and N-myristoylation are targetable vulnerabilities of senescent cells
Source: Nat Cell Biol. 2023 Nov 27;25(12):1804–20. doi: 10.1038/s41556-023-01287-6 (PMC10709147; doi:10.1038/s41556-023-01287-6)
Supplement: Supplementary file 9 — Statistical source data. [file 41556_2023_1287_MOESM9_ESM.xlsx]

## Sheet: Figure 6B
	Data
		IMR90 ER:RAS							Statistics
	Drug ID	DMSO.1	DMSO.2	DMSO.3	4OHT.1	4OHT.2	4OHT.3		Comparison	Adjusted P value (DMSO)	Statistical Test
	DMSO	2.215	3.251	4.077	10.567	8.414	11.497		DMSO vs IMP1088	0.9488	Ordinary TW-ANOVA Dunnet Correction
	IMP1088	3.162	2.092	2.949	28.326	21.605	26.279		DMSO vs DDD86481	0.9107
	DDD86481	2.222	3.082	2.445	22.731	17.791	23.247
									Comparison	Adjusted P value (4OHT)	Statistical Test
									DMSO vs IMP1088	<0.0001	Ordinary TW-ANOVA Dunnet Correction
									DMSO vs DDD86481	<0.0001

## Sheet: Figure 6C
	Data								Statistics
		IMR90 ER:RAS							Comparison	Adjusted P value (DMSO)	Statistical Test
	Drug ID	DMSO.1	DMSO.2	DMSO.3	4OHT.1	4OHT.2	4OHT.3		DMSO vs IMP1088	0.9822	Ordinary TW-ANOVA Dunnet Correction
	DMSO	0.14	0.276	0.111	1.855	1.29	2.097		DMSO vs DDD86481	0.9895
	IMP1088	0	0.042	0	10.998	6.452	10.912
	DDD86481	0	0.042	0.113	7.981	5.581	8.702		Comparison	Adjusted P value (4OHT)	Statistical Test
									DMSO vs IMP1088	<0.0001	Ordinary TW-ANOVA Dunnet Correction
									DMSO vs DDD86481	0.0003

## Sheet: Figure 6D
	Data								Statistics
		IMR90 ER:RAS							Comparison	Adjusted P value (DMSO)	Statistical Test
	Drug ID	DMSO.1	DMSO.2	DMSO.3	4OHT.1	4OHT.2	4OHT.3		DMSO vs IMP1088	>0.9999	Ordinary TW-ANOVA Dunnet Correction
	DMSO	0.05	0.049	0.05	0.204	0.219	0.217		DMSO vs DDD86481	0.9998
	IMP1088	0.05	0.049	0.05	0.376	0.445	0.463
	DDD86481	0.05	0.048	0.05	0.388	0.389	0.46		Comparison	Adjusted P value (4OHT)	Statistical Test
									DMSO vs IMP1088	<0.0001	Ordinary TW-ANOVA Dunnet Correction
									DMSO vs DDD86481	<0.0001

## Sheet: Figure 6F
	Drug								Statistics
	Drug ID	DMSO.1	DMSO.2	DMSO.3	4OHT.1	4OHT.2	4OHT.3		Comparison	Adjusted P value (DMSO)	Statistical Test
	DMSO	0.667	0.098	0.983	6.256	6.704	8.012		DMSO vs. IMP1088	0.3313	Ordinary TW-ANOVA Dunnet's Correction
	IMP1088	3.879	2.205	1.491	21.453	23.431	27.835		DMSO vs. DDD86481	0.2274
	DDD86481	3.267	2.64	2.77	11.914	14.96	16.449
									Comparison	Adjusted P value (4OHT)	Statistical Test
									DMSO vs. IMP1088	<0.0001	Ordinary TW-ANOVA Dunnet's Correction
									DMSO vs. DDD86481	0.0004

## Sheet: Figure 6G
	Drug								Statistics
	Drug ID	DMSO.1	DMSO.2	DMSO.3	4OHT.1	4OHT.2	4OHT.3		Comparison (DMSO vs. IMP1088)	Adjsuted P value	Statistical Test
	DMSO	0.712	0.85	1.324	13.596	14.657	11.749		DMSO:DMSO vs. DMSO:4OHT	0.0005	Multiple Unpaired T-test Holm Sidak Correction
	IMP1088	12.792	7.001	11.845	73.623	72.804	68.904		DMSO:DMSO vs. IMP1088:DMSO	0.0026
									DMSO:DMSO vs. IMP1088:4OHT	<0.0001
									DMSO:4OHT vs. IMP1088:DMSO	0.4312
									DMSO:4OHT vs. IMP1088:4OHT	<0.0001
									IMP1088:DMSO vs. IMP1088:4OHT	<0.0001

## Sheet: Figure 6H
	Data
	Conc. (uM)	DMSO.1	DMSO.2	DMSO.3	DMSO.4	DMSO.5	DMSO.6	DMSO.7	DMSO.8	DMSO.9	4OHT.1	4OHT.2	4OHT.3	4OHT.4	4OHT.5	4OHT.6	4OHT.7	4OHT.8	4OHT.9
	10	5.92167	26.1041	0.792217	64.0061	71.8449	5.92167	13.7793	18.9062	3.4543	1.8306	1.3043	1.73355	49.837	12.187	1.8306	0.141343	0.317965	2.0497
	5	79.194	82.0344	69.7498	80.0385	89.4401	79.194	63.2234	78.3307	61.7698	1.29164	1.10015	2.2659	26.2878	7.59696	1.29164	0.141343	0.524642	1.4477
	2.5	90.4692	96.4217	79.0897	89.7681	80.1867	90.4692	79.9772	89.9908	69.2838	1.28235	1.59918	2.7027	3.77092	6.70103	1.28235	0.39576	6.89984	1.4907
	1.25	87.916	91.3192	80.8548	96.4495	86.0445	87.916	78.8368	91.5042	62.9113	2.60187	3.08495	3.37155	58.7698	9.32744	2.60187	1.42756	11.9714	5.0023
	0.625	88.3104	91.3767	85.1842	104.569	91.9095	88.3104	80.9845	94.5884	72.7381	7.54542	20.9368	5.3781	44.4795	13.3775	7.54542	11.7032	18.6805	6.1203
	0.3125	88.3772	95.904	88.1237	106.743	106.82	88.3772	84.5101	91.2749	70.7727	52.9201	11.2396	9.92356	65.6922	49.2145	52.9201	6.12014	56.8045	22.5175
	0.15625	84.3671	94.8359	108.534	101.885	103.108	84.3671	87.304	98.8649	75.1303	81.4849	94.6921	38.0153	83.5036	58.1247	81.4849	85.9929	90.7313	70.3044
	0.078125	93.3699	100.374	107.957	100.014	101.098	93.3699	102.11	106.833	83.4285	105.896	102.302	62.5853	97.5549	83.2842	105.896	96.0141	106.789	101.106
	0.0390625	94.7935	96.7257	104.58	99.8004	100.302	94.7935	99.0497	97.2827	85.0365	105.311	104.571	92.3423	99.6196	103.019	105.311	96.7491	112.035	114.451

## Sheet: Figure 6I
	Data
	Conc. (uM)	DMSO.1	DMSO.2	DMSO.3	DMSO.4	DMSO.5	4OHT.1	4OHT.2	4OHT.3	4OHT.4	4OHT.5
	10	6.89079	19.9663	10.8896	51.3829	47.0357	0.882777	1.0321	0.344621	4.68557	7.1093
	5	83.8324	90.9412	73.3209	80.9286	61.4452	2.55541	1.45174	0.599341	9.5473	8.0266
	2.5	94.0182	97.1694	85.3656	85.2605	73.8348	6.73698	8.18873	3.94067	29.8045	13.0719
	1.25	89.988	98.9852	87.0144	92.9024	79.8853	60.3447	76.9423	70.2877	59.2919	30.8881
	0.625	90.282	97.8185	91.1877	98.3783	77.9585	93.0168	103.686	103.491	99.5244	74.7047
	0.3125	89.2595	95.0331	94.2431	98.2895	80.5555	100.627	100.397	99.5954	106.799	97.4946
	0.15625	89.1458	99.9302	98.9567	100.311	81.6446	98.6015	102.54	101.933	118.672	124.67
	0.078125	96.6515	104.334	98.7052	97.1898	97.8786	101.938	105.557	105.154	115.642	93.3093
	0.0390625	97.0258	103.554	99.7671	95.6681	99.9823	103.796	99.966	98.7264	108.579	109.176

## Sheet: Figure 6J
	Data
	Conc.. (uM)	DMSO.1	DMSO.2	DMSO.3	DMSO.4	4OHT.1	4OHT.2	4OHT.3	4OHT.4
	1	83.4644	70.22	87.6764	86.1212	6.2896	25.7685	19.6467	28.3007
	0.5	91.9099	76.6161	89.6908	90.9373	12.3782	44.186	35.4445	51.3947
	0.25	76.8502	79.3221	91.7807	91.3516	37.9584	63.7263	68.0597	80.1027
	0.125	78.5953	82.5475	89.0014	97.4883	95.6295	88.479	97.6734	93.2613
	0.0625	85.9097	96.5423	91.8776	90.5748	99.6283	96.6586	109.12	102.86
	0.03125	100.991	104.77	100.7	96.8669	103.707	111.227	98.6356	105.924
	0.015625	111.602	116.605	112.668	111.005	113.936	108.768	112.638	101.921
	0.007813	100.922	104.496	115.879	95.4428	113.614	108.901	96.5101	104.702
	0.003906	97.3179	116.796	115.76	103.133	93.9013	99.2515	93.7671	103.976
	0.001953	106.421	124.395	105.268	104.272	97.88	101.631	91.4979	98.7691

## Sheet: Figure 6K
	Data								Statstics
	IpaJ Vector	DMSO.1	DMSO.2	DMSO.3	4OHT.1	4OHT.2	4OHT.3		Comparison	Adjusted P value	Statistical Test
	C64A	11.153	11.157	11.204	23.566	21.578	23.794		C64A:DMSO vs. C64A:4OHT	0.0001	Ordinary TW-ANOVA Turkey Correction
	WT	12.782	12.917	12.181	52.813	46.882	51.791		C64A:DMSO vs. WT:DMSO	0.731
									C64A:DMSO vs. WT:4OHT	<0.0001
									C64A:4OHT vs. WT:DMSO	0.0003
									C64A:4OHT vs. WT:4OHT	<0.0001
									WT:DMSO vs. WT:4OHT	<0.0001

## Sheet: Figure 6L
	Data								Statistics
	IpaJ Vector	DMSO.1	DMSO.2	DMSO.3	4OHT.1	4OHT.2	4OHT.3		Adjusted P value	Statistical Test
	WT	63.0978	61.7837	63.4977	28.5068	29.9147	29.9108		2e-06	Multiple Unpaired T-test Holm Sidak Correction
	C64A	98.5893	102.907	103.449	103.389	103.157	104.731		0.261034	DMSO vs. 4OHT
