# Supplementary material for: COPI vesicle formation and N-myristoylation are targetable vulnerabilities of senescent cells
Source: Nat Cell Biol. 2023 Nov 27;25(12):1804–20. doi: 10.1038/s41556-023-01287-6 (PMC10709147; doi:10.1038/s41556-023-01287-6)
Supplement: Supplementary file 11 — Statistical source data. [file 41556_2023_1287_MOESM11_ESM.xlsx]

## Sheet: Figure 7C
	Data
	Conc. (uM)	DMSO.1	DMSO.2	DMSO.3	DMSO.4	DOXO.1	DOXO.2	DOXO.3	DOXO.4	ETOP.1	ETOP.2	ETOP.3	ETOP.4
	10	1.15988	1.01992	0.849022	1.26084	0.042905	0.01117	0.012003	0.006665	0.040902	0.011332	0.007185	0.003022
	5	1.02505	0.895748	0.888635	1.40311	0.016089	0.009602	0.00616	0.004154	0.031095	0.009347	0.008558	0.007364
	2.5	1.11416	0.953078	1.02287	1.22961	0.015243	0.009504	0.006934	0.003188	0.015703	0.012932	0.007389	0.002001
	1.25	1.06253	0.976858	0.810529	1.378	0.015243	0.009896	0.005702	0.002222	0.01592	0.008067	0.005987	0.002384
	0.625	0.809491	1.02335	1.0221	1.32236	0.019194	0.00823	0.005245	0.002753	0.021444	0.010884	0.006572	0.001873
	0.3125	0.908696	0.995992	0.947985	1.29276	0.01863	0.017342	0.008941	0.002463	0.036061	0.008643	0.010894	0.003235
	0.15625	1.10384	1.03422	1.18874	1.52773	0.054478	0.017734	0.009363	0.030863	0.167238	0.013893	0.017086	0.020645
	0.078125	1.08317	1.13524	1.39381	1.15544	0.163999	0.059375	0.067127	0.18204	0.291061	0.036429	0.137974	0.262164
	0.039063	0.933266	0.880448	1.15193	0.843743	0.279166	0.231132	0.19406	0.456671	0.533213	0.184128	0.34073	0.571577
	0.019531	0.866275	0.979217	1.15627	0.88103	0.242753	0.256508	0.384108	0.7995	0.885565	0.188097	0.623366	0.970208

## Sheet: Figure 7D
	Data
	Conc. (uM)	DMSO.1	DMSO.2	DMSO.3	DOXO.1	DOXO.2	ETOP.1	ETOP.2	ETOP.3
	10	73.7626	94.6939	62.7961	12.0164	14.0669	14.0516	17.1104	16.6983
	5	96.2507	98.7529	83.6134	10.7185	15.6739	18.9115	15.8784	27.2632
	2.5	99.3019	100.944	84.0813	15.7846	16.7383	17.0051	22.2207	25.916
	1.25	102.503	98.6328	95.3997	13.2725	21.9351	18.3029	23.3386	26.306
	0.625	101.239	112.118	95.9117	16.1196	22.436	21.9277	22.3804	32.7761
	0.3125	109.362	106.207	103.668	15.3241	23.897	22.8048	29.0649	36.5341
	0.15625	110.301	114.17	108.788	18.1712	25.6919	28.2285	27.4223	37.0127
	0.078125	114.745	129.768	112.999	21.5207	27.7789	29.1951	41.8634	47.2763
	0.039063	109.037	127.491	116.74	30.7319	38.5691	54.1121	63.3313	58.0008
	0.019531	108.56	114.41	109.603	48.5681	45.8321	75.3238	74.396	73.4937

## Sheet: Figure 7F
	Data						Statistics
		5PT+Vehicle	5PT+NMTin	5PT&HFFF2+Vehicle	5PT&HFFF2+NMTin		Comparison (Treatment vs. 5PT+HFFF2 Vehicle)	Adjsuted P value	Statistical Test
	Mouse 1	3528	727.8	3616	1204		5PT&HFFF2+Vehicle vs. 5PT+Vehicle	0.0009	Ordinary TW-ANOVA Dunnet's Correction
	Mouse 2	1571	2347	8956	4529		5PT&HFFF2+Vehicle vs. 5PT+NMTin	0.0014
	Mouse 3	3457	4249	8139	5135		5PT&HFFF2+Vehicle vs. 5PT&HFFF2+NMTin	0.0325
	Mouse 4	1927	2020	8503	4470
	Mouse 5	379.8	3501	6548	5349
	Mouse 6	1787	1316	5785	5089
	Mouse 7		4310	2742	1351
	Mouse 8		1863	4187	2349

## Sheet: Figure 7H
			Data			Statistics
			Vehicle	IMP1088 (600nM)		P value	Statistical Test
			0.739176	0.0963082		<0.0001	Two-tailed Unpaired T-test
			0.705279	0.0503651
			1.11836	0.269334
			0.570551	0.148588
			0.793079	0.0858369
			0.90236	0
			0.719738	0.0758725
			0.557668	0.0339328
			0.960483	0.252366
			0.394298	0.0912409
			0.645802	0.111773
			0.879074	0.0765111
			0.925926	0.0757002
			1.12964	0
			0.84058	0.104548
			1.16406
			0.883797
			1.04759
			0.535441
			0.828443
			1.01373
			0.728438

## Sheet: Fiugre 7I
		Data			Statistics
		Vehicle	IMP1088 (600nM)		P value	Statistical Test
		1.90394	9.50769		<0.0001	Two-tailed Unpaired T-test
		3.70406	10.5592
		2.36355	14.5975
		2.85379	11.7028
		0.131182	17.7455
		1.43007	8.03673
		3.52117	10.5236
		6.59541	17.7272
		4.64843	22.9534
		9.99156	12.6427
		2.96557	13.2917
		3.63841	15.0858

## Sheet: Figure 7K
			Data			Statistics
			Vehicle	IMP1320		P value
		% positive cells	3.83817	2.00453		0.0345	Two-tailed Unpaired T-test
			1.94547	0.793233
			2.41643	0.479341
			4.23477	1.73018
			2.68584	0.664626
			3.09498	2.62489
			2.01062	2.39653
			0.396623	1.04849
			3.08099	2.25203

## Sheet: Figure 7I
						Statistics
		SA-b-gal % positive Area	Vehicle	IMP1320		P value	Statistical Test
			0.102443	0.113337		0.0392	Two-tailed Unpaired T-test
			0.568754	0.036784
			0.06251	0.069684
			0.083008	0.008063
			0.244881	0.015201
			0.098341	0.008368
			0.332512	0.027546
			0.017705	0.021192
			0.034323	0.002621

## Sheet: Figure 7M
		Vehicle	IMP1320		Statistics
	% positive p21	0.104202	0.071851		P value	Statistical Test
		0.169578	0.108098		0.0406	Two-tailed Unpaired T-test
		0.272183	0.213947
		0.315776	0.06871
		0.242827	0.128465
		0.131984	0.090693
		0.154739	0.251449
		0.173078	0.119721
		0.278837	0.142716
