# Supplementary material for: COPI vesicle formation and N-myristoylation are targetable vulnerabilities of senescent cells
Source: Nat Cell Biol. 2023 Nov 27;25(12):1804–20. doi: 10.1038/s41556-023-01287-6 (PMC10709147; doi:10.1038/s41556-023-01287-6)
Supplement: Supplementary file 12 — Statistical source data. [file 41556_2023_1287_MOESM12_ESM.xlsx]

## Sheet: Figure 8B left
		Data				Statistics
		Chow+Vehicle	HFD+Vehicle	HFD+NMTi		Comparison	Adjusted P value	Statistical Test
		2.8	8.8	19.8		Chow+Vehicle vs. HFD+Vehicle	<0.0001	Ordinary One-way ANOVA Dunnet's Correction
		2.8	9.7	17		HFD+Vehicle vs. HFD+NMTi	0.1699
		2.1	9.3	9.6
		2.6	8.5	9.7
		2.2	6.1	9.5
		3.1	8.8	8.9
		2.4	8.9	8.9
		2.8	15	9.2
		3	11.6	9.1
		2.9	7.8	10
		2.3	8	9.1
		2.8	7.5	8.6
		2.4	8.6	9.5
		2.8	8.1	8.1
		2.7		10.2

## Sheet: Figure 8B right
		Data				Statistics
		Chow+Vehicle	HFD+Vehicle	HFD+NMTi		Comparison	Adjusted P value	Statistical Test
		33	89	60		Chow+Vehicle vs. HFD+Vehicle	0.0014	Ordinary One-way ANOVA Dunnet's Correction
		30	133	143		HFD+Vehicle vs. HFD+NMTi	0.0053
		52	71	38
		329	224	138
		48	889	45
		33	250	37
		39	355	94
		42	61	210
		37	367	120
		29	245	121
		113	193	48
		40	114	148
		118	198	66
		36	228	65
		41		24

## Sheet: Figure 8D
		Data				Statistics
		Chow+Vehicle	HFD+Vehicle	HFD+NMTi		Comparison	Adjusted P value	Statistical Test
		1.26963	1.58058	0.683975		Chow+Vehicle vs. HFD+Vehicle	0.0031	Ordinary One-way ANOVA Dunnet's Correction
		1.89825	1.13096	1.4974		HFD+Vehicle vs. HFD+NMTi	0.0003
		1.3195	0.61596	1.6165
		0.332975	2.18164	4.0672
		1.35712	3.196	0.10126
		2.46978	1.79252	0.075
		0.280275	1.2605	0.37785
		1.68075	2.832	0.3511
		0.48535	4.58316	0.4389
		0.83134	1.772	0.291425
		0.94826	3.3286	0.12565
		0.26036	1.6146	0.1935
		0.86814	3.1562	1.1045
		1.49184	2.2845	0.715025
		1.695		0.106575

## Sheet: Figure 8G
		Data				Statistics
		Chow+Vehicle	HFD+Vehicle	HFD+NMTi		Comparison	Adjusted P value	Statistical Test
		30.5395	26.5684	16.3724		Chow+Vehicle vs. HFD+Vehicle	<0.0001	Ordinary One-way ANOVA Dunnet's Correction
		0.355	31.9954	26.757		HFD+Vehicle vs. HFD+NMTi	0.0702
		0.1589	0.0606	21.5674
		29.338	32.1699	1.6975
		0.0187	26.1623	23.886
		0.1597	33.0614	27.9572
		0.0205	31.529	25.2017
		0.1228	41.3549	25.3107
		21.6628	39.3207	28.9917
		0.0437	32.4773	19.0845
		30.3393	28.7752	23.0809
		0.4144	35.409	23.3131
		0.0791	33.8971	0.1246
		0.2946	30.6533	38.6487
		0.2181		21.9957

## Sheet: Figure 8H
		Data					Statistics
		Chow+Vehicle	HFD+Vehicle	HFD+NMTi			Comparison	Adjusted P value	Statistical Test
		0.3495	3.013	0.5918			Chow+Vehicle vs. HFD+Vehicle	0.0045	Ordinary One-way ANOVA Dunnet's Correction
		1.815	1.328	1.149			HFD+Vehicle vs. HFD+NMTi	0.017
		0.9085	2.242	0.6458
		0.5003	0.5304	2.027
		1.007	2.26	1.057
		0.7797	0.3863	0.2413
		0.2496	0.7834	1.056
		0.5041	1.855	0.3164
		0.1559	1.436	0.4902
		0.2796	5.12	0.1354
		0.5558	1.133	0.9647
		0.0372	0.1643	0.7557
		1.141	1.634	0.2071
		0.3472		1.336

## Sheet: Figure 8J
		Data					Statistics
		Chow+Vehicle	HFD+Vehicle	HFD+NMTi			Comparison	Adjusted P value	Statistical Test
		0.862564	1.12133	0.256412			Chow+Vehicle vs. HFD+Vehicle	0.0086	Ordinary One-way ANOVA Dunnet's Correction
		0.402319	0.526937	0.815311			HFD+Vehicle vs. HFD+NMTi	0.0038
		1.14479	1.14783	0.629888
		0.372065	2.18087	0.609178
		1.21427	7.40844	0.390406
		1.23015	1.31872	0.451955
		0.6127	2.19741	1.29758
		0.949318	0.694076	1.30809
		1.18942	2.94139	0.539423
		0.827122	1.10985	1.05656
		0.827305	1.24203	0.408738
		0.384382	1.07975	0.590006
		0.874541	3.49899	0.672119
		0.553895	1.42614	1.17295
		1.13774		0.645155

## Sheet: Figure 8K
		Data					Statistics
		Chow+Vehicle	HFD+Vehicle	HFD+NMTi			Comparison	Adjusted P value	Statistical Test
		0.813	17.7	1.65			Chow+Vehicle vs. HFD+Vehicle	0.0005	Ordinary One-way ANOVA Dunnet's Correction
		1	5.19	7.73			HFD+Vehicle vs. HFD+NMTi	0.0315
		3.97	5.29	2.9
		0.934	4.47	19.5
		0.924	38.7	1.3
		1.19	4.76	6.27
		3.1	13.5	7.84
		1.57	2.96	4.07
		0.491	27.6	4.19
		3.67	5.61	1.93
		1.41	6.74	4.53
		0.849	8.82	5.56
		0.983	5.63	2.17
		1	9.36	0.675
		0.665

## Sheet: Figure 8L
		Data					Statistics
		Chow+Vehicle	HFD+Vehicle	HFD+NMTi			Comparison	Adjusted P value	Statistical Test
		1.05	2.48	0.881			Chow+Vehicle vs. HFD+Vehicle	0.0001	Ordinary One-way ANOVA Dunnet's Correction
		1.01	1.31	1.84			HFD+Vehicle vs. HFD+NMTi	<0.0001
		1.38	1.52	1.05
		1.11	1.22	1.57
		1.15	2.32	0.83
		0.881	0.962	1.58
		0.852	2.29	1.1
		0.988	1.26	0.973
		0.721	2.75	0.675
		1.68	1.9	0.502
		1.27	2	0.727
		0.848	1.64	0.869
		0.395	1.35	0.824
		1	1.33	0.421
		0.865
