# Supplementary material for: COPI vesicle formation and N-myristoylation are targetable vulnerabilities of senescent cells
Source: Nat Cell Biol. 2023 Nov 27;25(12):1804–20. doi: 10.1038/s41556-023-01287-6 (PMC10709147; doi:10.1038/s41556-023-01287-6)
Supplement: Supplementary file 13 — Statistical source data. [file 41556_2023_1287_MOESM13_ESM.xlsx]

## Sheet: Ext Data Figure 1B
		Data
		DMSO.1	DMSO.2	DMSO.3	4OHT.1	4OHT.2	4OHT.3		P value	Statistical Test
	% BrdU positive	60.943	59.703	58.815	14.888	15.98	13		<0.0001	Two-tailed Unpaired T-test

## Sheet: Ext Data Figure 1C
		Data
		DMSO.1	DMSO.2	DMSO.3	4OHT.1	4OHT.2	4OHT.3		P value	Statistical Test
	% SABgal positive	5.88235	4.47761	5.47945	61.7021	75	69.5122		<0.0001	Two-tailed Unpaired T-test

## Sheet: Ext Data Figure 1D
			Data							Statistics
			DMSO.1	DMSO.2	DMSO.3	4OHT.1	4OHT.2	4OHT.3		P value	Statistical Test
		% p16 positive	19.356	23.625	28.97	82.216	86.254	74.464		0.0002	Two-tailed Unpaired T-test

## Sheet: Ext Data Figure 1E
	siRNA Gene Target	DMSO B score
	USP11	-9.04
	C2orf28	-8.85
	SOS1	-8.17
	COX7A2L	-7.95
	RPL10	-7.89
	SLC1A4	-7.7
	INCENP	-7.5
	RPS19	-7.24
	KIF11	-7.18
	RPL10	-7.16
	KLKB1	-6.89
	PGBD1	-6.84
	PSMC3IP	-6.41
	PRAM1	-6.29
	CDC2L1	-6.24
	DLK1	-6.17
	RPL35	-6.13
	DLL3	-6.05
	PRPF19	-6.04
	SEZ6L2	-6
	TOLLIP	-5.98
	NAMPT	-5.95
	RHOA	-5.84
	RPL7A	-5.69
	RPL27	-5.68
	TICAM2	-5.6
	CD8B	-5.55
	PSMA2	-5.5
	XPO5	-5.45
	SPRYD5	-5.36
	TMPRSS9	-5.35
	GUCA1B	-5.26
	RPL38	-5.16
	SELS	-5.14
	CENPE	-5.13
	ALOX15B	-5.12
	IL1F8	-5.06
	RPS27A	-5
	RHOU	-5
	ANTXR1	-4.94
	SDR9C7	-4.94
	KIF23	-4.91
	GGA1	-4.9
	TSPAN13	-4.85
	THRA	-4.77
	XPNPEP1	-4.75
	HSF4	-4.74
	APPBP2	-4.72
	LYNX1	-4.68
	FAU	-4.66
	SNX17	-4.52
	WSB2	-4.51
	DAB2	-4.46
	DCC	-4.46
	ATRNL1	-4.45
	RC3H1	-4.45
	F10	-4.41
	NCK2	-4.38
	AKR1A1	-4.37
	CYR61	-4.35
	NUDT4	-4.35
	OLFML2A	-4.35
	IL13	-4.34
	CPM	-4.33
	LIPA	-4.32
	ESSPL	-4.28
	MED14	-4.25
	KRIT1	-4.21
	ELK1	-4.18
	TIMM8A	-4.16
	FNTB	-4.15
	MAML2	-4.15
	LRP1B	-4.14
	NEUROD6	-4.13
	JUN	-4.12
	SEMA6D	-4.12
	CLEC5A	-4.08
	NPY6R	-4.07
	IL17RB	-4.06
	CYC1	-4.05
	NFKBIA	-4.05
	RING1	-4.04
	CACNA1E	-4.04
	IL1F5	-4.04
	RFX2	-4.03
	IRF2BP2	-4.01
	COL4A3	-3.99
	ERAS	-3.95
	IFNA2	-3.92
	MRPS17	-3.92
	LNX2	-3.89
	C7	-3.89
	GABRA3	-3.88
	UBFD1	-3.86
	GABRA2	-3.83
	AMPD3	-3.82
	LIG3	-3.81
	DHFRL1	-3.79
	MDM2	-3.78
	GRB10	-3.75
	FMO4	-3.72
	GYPC	-3.69
	SPRYD4	-3.68
	TRIB1	-3.68
	DKK1	-3.63
	TFF1	-3.63
	MMD	-3.61
	MYF5	-3.59
	KCNK9	-3.58
	CLIC2	-3.58
	GFRA4	-3.54
	UBA52	-3.52
	KLK13	-3.52
	RPL4	-3.52
	GRLF1	-3.47
	EFCAB6	-3.47
	IL4R	-3.46
	ITGAV	-3.45
	WNT3	-3.45
	PRF1	-3.39
	TRIM17	-3.39
	TCF20	-3.38
	TFRC	-3.38
	TPO	-3.37
	RTDR1	-3.36
	CLN8	-3.36
	GEMIN4	-3.35
	HBEGF	-3.35
	KLC2	-3.34
	ASB10	-3.33
	TOP1MT	-3.32
	FOLR3	-3.32
	ANGPTL2	-3.31
	GDNF	-3.3
	ALDH7A1	-3.29
	SLCO1B3	-3.29
	CD8B	-3.29
	MYST2	-3.28
	CYP21A2	-3.26
	CDCA8	-3.25
	CYP3A43	-3.25
	TAPBPL	-3.24
	USP33	-3.24
	HEATR7A	-3.24
	CTNNAL1	-3.24
	NCOA3	-3.23
	UBE2B	-3.22
	HMGCS1	-3.22
	SLC12A2	-3.21
	TRIM47	-3.21
	SERPINB1	-3.21
	TDP1	-3.18
	FIBCD1	-3.17
	RNF6	-3.17
	MLLT4	-3.16
	CYP17A1	-3.14
	ABCC2	-3.14
	NFKB1	-3.14
	FAT1	-3.13
	CA4	-3.13
	SIM1	-3.12
	PEX5	-3.12
	NEDD4L	-3.12
	CACNA1H	-3.11
	ALKBH8	-3.11
	PARP2	-3.11
	RRM1	-3.1
	JMJD2C	-3.09
	ITGA5	-3.09
	RRM2	-3.09
	NLGN4Y	-3.09
	TXNDC14	-3.08
	HCN2	-3.04
	SYNE2	-3.03
	SAFB	-3.02
	SERPINA5	-3.02
	FSHB	-3.01
	ELF2	-3
	AP2M1	-3
	TNXB	-3
	HIP1	-3
	BCAR3	-2.99
	GLRA1	-2.99
	CARS2	-2.98
	SH2B2	-2.98
	SH2D3C	-2.98
	P4HTM	-2.97
	PSMA1	-2.97
	HOMER2	-2.95
	UROD	-2.95
	GTF2H3	-2.94
	LAMC1	-2.93
	ADM	-2.92
	CASP4	-2.92
	DLG4	-2.92
	BRCA2	-2.91
	GLB1	-2.91
	GLA	-2.91
	EIF3F	-2.9
	SLC25A17	-2.89
	MCL1	-2.88
	TRIM14	-2.88
	JAM3	-2.88
	FKBP1B	-2.87
	ABCC1	-2.87
	LRRC57	-2.87
	CTNS	-2.87
	AQP1	-2.86
	PCDH18	-2.85
	ZNF101	-2.84
	GRIN2B	-2.84
	ODZ3	-2.84
	TNFRSF14	-2.83
	MLL4	-2.82
	ELAC2	-2.81
	CYP11B1	-2.8
	SLC25A23	-2.78
	H2AFX	-2.78
	AMPD1	-2.77
	MDH2	-2.77
	GNA13	-2.77
	DAP3	-2.77
	PTTG1IP	-2.77
	CX3CL1	-2.77
	ABCA10	-2.76
	HIST1H2BO	-2.75
	WISP2	-2.75
	RBP4	-2.75
	INTS6	-2.74
	USP51	-2.74
	CCL5	-2.74
	IL2RA	-2.73
	SNX21	-2.73
	RPLP2	-2.73
	MSN	-2.73
	C10orf57	-2.73
	APH1A	-2.72
	SSR4	-2.72
	PDE1A	-2.71
	CDCA5	-2.7
	RGS17	-2.69
	CD276	-2.68
	CCT2	-2.68
	PSMC4	-2.68
	CD19	-2.68
	PRND	-2.67
	MAN2A2	-2.67
	MGST2	-2.67
	ALDH3A1	-2.67
	DYNC1H1	-2.67
	TBXAS1	-2.66
	LMAN2L	-2.66
	MEX3A	-2.65
	ROBO4	-2.64
	GMNN	-2.63
	UBC	-2.62
	RNF113A	-2.62
	TPX2	-2.61
	SLC25A19	-2.61
	FTH1	-2.6
	TMEM176B	-2.6
	PRB3	-2.6
	MMP3	-2.59
	PSAP	-2.58
	GML	-2.58
	PSMB4	-2.58
	MSH5	-2.58
	RAD51	-2.56
	CBR1	-2.56
	NACA	-2.55
	RABGGTB	-2.55
	RAB8A	-2.55
	LGALS1	-2.55
	RALA	-2.53
	DUSP27	-2.52
	SNX6	-2.51
	MTL5	-2.5
	AHRR	-2.5
	ODZ1	-2.5
	RNF145	-2.49
	STC2	-2.49
	HEXB	-2.49
	IL12B	-2.49
	APOC3	-2.48
	PSMA6	-2.48
	PROK1	-2.48
	MME	-2.47
	TRPC4	-2.47
	PXDNL	-2.47
	ASCL2	-2.46
	NUP62	-2.46
	FBXO2	-2.46
	NEIL3	-2.46
	STAT6	-2.45
	TFDP2	-2.45
	TANK	-2.45
	TXNDC11	-2.44
	CD93	-2.44
	RPA1	-2.42
	DAGLA	-2.41
	TLR6	-2.41
	C5orf32	-2.41
	FAM5B	-2.39
	CCNE2	-2.39
	PLXNA1	-2.39
	GABRR2	-2.39
	VEGFB	-2.38
	MSH2	-2.37
	EVL	-2.37
	CHMP1A	-2.37
	CTSC	-2.36
	RPA4	-2.36
	UBQLN2	-2.36
	AQP8	-2.36
	MFNG	-2.35
	SLC7A8	-2.35
	DAD1	-2.35
	ING3	-2.34
	tAKR	-2.34
	LINGO2	-2.34
	NFKBIE	-2.33
	CLPP	-2.33
	KIAA0859	-2.33
	CAPN5	-2.33
	REV3L	-2.33
	ST14	-2.32
	CLCA4	-2.32
	DPP6	-2.32
	HSD17B6	-2.32
	PHIP	-2.32
	TREML1	-2.32
	PSMB10	-2.31
	NQO1	-2.31
	CCNK	-2.31
	CENPK	-2.31
	SCN5A	-2.31
	LRRN1	-2.31
	PRIM1	-2.31
	HPR	-2.3
	SLAMF6	-2.29
	TCF7L2	-2.29
	TULP4	-2.28
	SQSTM1	-2.28
	GOSR2	-2.27
	CES3	-2.27
	STAT4	-2.27
	NUF2	-2.27
	NR4A1	-2.26
	RAB5C	-2.25
	UBAC2	-2.25
	PRCC	-2.25
	CEBPE	-2.25
	CP	-2.25
	DLL4	-2.25
	ABCC5	-2.25
	CHRNA7	-2.25
	TNNT2	-2.24
	CENPN	-2.24
	CARD11	-2.24
	FANCA	-2.24
	CAPNS1	-2.23
	BCL2L14	-2.23
	RAB7A	-2.23
	USP38	-2.22
	LRRC4	-2.22
	RAD23B	-2.22
	KCND2	-2.22
	ATP6AP2	-2.21
	INSL3	-2.21
	EHD1	-2.21
	ASB7	-2.2
	FBXO5	-2.2
	CLEC1A	-2.2
	NKTR	-2.19
	CD226	-2.19
	NTF3	-2.19
	KCNE1	-2.19
	SLC40A1	-2.18
	BCL2L1	-2.17
	FOXC1	-2.17
	BPGM	-2.17
	FANCD2	-2.17
	TXNRD1	-2.17
	TRAT1	-2.16
	PDE3B	-2.16
	KCNK15	-2.16
	APH1A	-2.16
	DHFR	-2.16
	SUV420H2	-2.16
	ACCN3	-2.15
	MVP	-2.15
	IL1R2	-2.15
	ABCC3	-2.14
	LYNX1	-2.14
	LAMB1	-2.14
	LYPD5	-2.14
	AIFM2	-2.14
	LOXL2	-2.14
	TNRC6C	-2.14
	KLC3	-2.13
	PAPSS1	-2.13
	SLC6A3	-2.12
	LEP	-2.12
	ZACN	-2.12
	GUCY1A2	-2.12
	UBQLN4	-2.12
	KLK15	-2.12
	USP43	-2.11
	SPN	-2.11
	TNFSF15	-2.11
	HDC	-2.11
	CYP2E1	-2.1
	HRK	-2.1
	ESPL1	-2.1
	VTN	-2.1
	PSMB2	-2.09
	TXNL4B	-2.09
	GAST	-2.09
	CES2	-2.09
	FURIN	-2.09
	CHIC2	-2.09
	ACAD11	-2.09
	TRPV6	-2.09
	TM2D2	-2.08
	CYP2A6	-2.08
	CRYGB	-2.08
	CYB5R4	-2.08
	TRAF7	-2.08
	BRCA1	-2.08
	SGCA	-2.08
	PRSS1	-2.07
	PON2	-2.07
	SLC7A13	-2.07
	P2RX5	-2.06
	ABCA6	-2.06
	HNF4A	-2.06
	RGS12	-2.06
	FEN1	-2.06
	DMRT1	-2.05
	ACAT2	-2.04
	MMP1	-2.04
	MS4A7	-2.04
	FBLN7	-2.03
	CYP26B1	-2.03
	EAF1	-2.02
	NR1D1	-2.02
	HTRA1	-2.02
	ANKRD30A	-2.02
	GNB5	-2.02
	PRPS1	-2.02
	CD248	-2.01
	RAB32	-2.01
	PKD1L2	-2
	NPM1	-2
	PYGM	-2
	HGD	-2
	ARG1	-1.99
	METTL1	-1.99
	UBE2K	-1.99
	EVI1	-1.98
	SOLH	-1.98
	DLG5	-1.98
	RNF150	-1.98
	IL11	-1.98
	C12orf48	-1.98
	TMPRSS11D	-1.98
	PDE5A	-1.98
	TPMT	-1.97
	CRKL	-1.97
	CYP1A1	-1.97
	SALL2	-1.97
	CASP7	-1.97
	SLC25A16	-1.96
	NTHL1	-1.96
	SLC25A44	-1.96
	TNS1	-1.96
	MGC16385	-1.96
	RAB6A	-1.96
	SLC6A20	-1.95
	SCN4A	-1.95
	C2orf42	-1.95
	SERPINI2	-1.95
	DCST1	-1.95
	OVCH2	-1.94
	RBM8A	-1.94
	SLC3A1	-1.94
	ABCB6	-1.94
	MXD4	-1.94
	NCOA4	-1.93
	MBTPS2	-1.93
	CLEC4F	-1.93
	PIH1D1	-1.93
	MDM4	-1.93
	SORT1	-1.93
	FRRS1	-1.92
	CD7	-1.92
	METTL8	-1.92
	SLC24A3	-1.92
	INTS5	-1.91
	CLEC4C	-1.9
	CNBP	-1.9
	MX2	-1.9
	MLN	-1.9
	POLE	-1.9
	KCNJ9	-1.89
	MAD1L1	-1.89
	PRAGMIN	-1.89
	SLC6A13	-1.89
	PGGT1B	-1.89
	MCOLN1	-1.89
	GNA15	-1.89
	POSTN	-1.89
	APOA1	-1.89
	LRRC4B	-1.89
	CLCNKA	-1.88
	HEY2	-1.88
	POLL	-1.88
	GCNT2	-1.88
	BAP1	-1.88
	ALDH2	-1.87
	TIPIN	-1.87
	LEPROTL1	-1.87
	SLA	-1.87
	MORN4	-1.87
	LIPJ	-1.87
	HABP2	-1.86
	CEL	-1.86
	HCN4	-1.86
	PLD2	-1.85
	GDI1	-1.85
	SLC6A4	-1.85
	BAX	-1.85
	LZTS1	-1.84
	SERPINB7	-1.84
	HSPD1	-1.84
	TRMT61A	-1.83
	F12	-1.83
	SLC25A20	-1.83
	GLRX	-1.83
	STS	-1.83
	MASP1	-1.83
	TJP1	-1.82
	BCL7A	-1.82
	ALDH4A1	-1.82
	CCDC28A	-1.82
	RBAK	-1.82
	RB1	-1.82
	HAS2	-1.81
	HPD	-1.81
	SLC35C2	-1.81
	PAQR5	-1.81
	TRIM26	-1.81
	WASF2	-1.81
	IL18	-1.81
	NOTCH2	-1.81
	IL22RA1	-1.81
	GEMIN5	-1.81
	TMPRSS3	-1.8
	39874	-1.8
	TSPO	-1.8
	ROBO1	-1.79
	FGF19	-1.79
	CYB5R2	-1.79
	FBXL2	-1.79
	ESR1	-1.79
	CLECL1	-1.79
	MAG	-1.78
	PLOD1	-1.78
	EFNA1	-1.78
	SPRYD5	-1.78
	RDH13	-1.78
	CD1B	-1.78
	CKAP5	-1.77
	TNFRSF12A	-1.77
	SNAI2	-1.77
	ITGAX	-1.77
	MMP8	-1.77
	EDN2	-1.76
	BECN1	-1.76
	TIMP4	-1.76
	GP6	-1.76
	USP24	-1.75
	PARD6A	-1.75
	USP48	-1.75
	XPO1	-1.75
	HIF3A	-1.74
	TRADD	-1.74
	ESAM	-1.74
	CLOCK	-1.74
	YARS2	-1.74
	CYP4F3	-1.74
	PEX6	-1.74
	SETD1B	-1.74
	SIPA1	-1.74
	PGLYRP3	-1.73
	C3	-1.73
	ADAM29	-1.73
	ABCE1	-1.73
	WNT1	-1.73
	TSHB	-1.73
	ALDH3A2	-1.73
	PSMA4	-1.72
	TRPC3	-1.72
	DBI	-1.71
	CD274	-1.71
	SATB1	-1.71
	ATF2	-1.71
	UBE2V1	-1.71
	CACNB3	-1.71
	LAMA5	-1.7
	RAB40C	-1.7
	F9	-1.7
	C1RL	-1.7
	EPHA6	-1.69
	TNFAIP1	-1.69
	CAP1	-1.69
	RYBP	-1.69
	LOXL4	-1.68
	MYH10	-1.67
	SERPINB13	-1.66
	IL20RB	-1.66
	NCL	-1.66
	CATSPER4	-1.66
	CTGF	-1.65
	HSD17B13	-1.65
	TRIM15	-1.65
	LDLRAD3	-1.65
	HMOX1	-1.64
	GABRB3	-1.64
	GRXCR1	-1.64
	WDR46	-1.63
	KIF13A	-1.63
	CCDC21	-1.63
	SLAMF1	-1.63
	ADCY10	-1.63
	MED16	-1.62
	GDF11	-1.62
	CREB1	-1.62
	SFN	-1.61
	POLB	-1.61
	GAPDHS	-1.61
	CSF2	-1.61
	NCOR2	-1.61
	PDCD1	-1.61
	ZNRF1	-1.61
	AKR1D1	-1.6
	SIRT5	-1.6
	MBD1	-1.6
	TRPM5	-1.6
	NCOA6	-1.6
	SP140L	-1.6
	FMO3	-1.59
	OSGEP	-1.59
	USP8	-1.59
	CD160	-1.59
	CASP1	-1.58
	USP9Y	-1.58
	CPLX1	-1.58
	TUBG2	-1.58
	RAD21	-1.58
	SERPINB11	-1.58
	PGAM2	-1.58
	PDLIM7	-1.57
	NLRP1	-1.57
	KHSRP	-1.57
	C20orf186	-1.57
	CCDC86	-1.57
	MMP14	-1.57
	PSMA7	-1.56
	IL19	-1.56
	IL9	-1.56
	GLDC	-1.56
	FST	-1.56
	RAB5A	-1.56
	ZNF596	-1.55
	TMPRSS7	-1.55
	TOB1	-1.55
	DHODH	-1.55
	DCX	-1.55
	MPND	-1.55
	GBE1	-1.55
	ASB8	-1.55
	KIAA0664	-1.54
	VSIG2	-1.54
	CYP26C1	-1.54
	KIAA1128	-1.54
	ITGB1	-1.54
	FUS	-1.54
	ASGR2	-1.54
	CA11	-1.54
	ELN	-1.54
	GRIN2C	-1.54
	NPAS1	-1.54
	TOP2A	-1.53
	MNAT1	-1.53
	TNFRSF1B	-1.53
	GNGT2	-1.53
	RAD1	-1.53
	FANCE	-1.53
	ECE2	-1.53
	ATP2B1	-1.52
	FTL	-1.52
	NRG2	-1.52
	WWTR1	-1.51
	TXNDC13	-1.51
	MSLN	-1.51
	GNG12	-1.51
	SNRNP70	-1.5
	RPP38	-1.5
	EEF1A2	-1.5
	GRIP1	-1.5
	PPIL2	-1.5
	APRT	-1.5
	PTGR1	-1.5
	CPA5	-1.5
	EFNA2	-1.49
	DNAJC6	-1.49
	FBXW5	-1.49
	TIMP2	-1.49
	PCSK7	-1.49
	KCNH2	-1.49
	SLC35B2	-1.48
	NPC2	-1.48
	PDIA3	-1.48
	HNMT	-1.48
	CBS	-1.48
	PA2G4	-1.48
	HMGCL	-1.48
	TPSAB1	-1.48
	PSEN2	-1.48
	SH2D3A	-1.48
	PAM	-1.47
	ONECUT3	-1.47
	DNTTIP2	-1.47
	CPB1	-1.47
	PRMT6	-1.47
	MPG	-1.47
	MLKL	-1.46
	GNG3	-1.46
	MCC	-1.46
	DHX57	-1.46
	PRSS8	-1.46
	UBOX5	-1.46
	PTCH2	-1.45
	NUP98	-1.45
	MGC42105	-1.45
	IRF2	-1.45
	BCL2A1	-1.45
	APC	-1.44
	CCNF	-1.44
	VWF	-1.44
	PSENEN	-1.44
	RNF113B	-1.43
	STX10	-1.43
	EPS15	-1.43
	INSRR	-1.43
	NLRP3	-1.43
	CD2	-1.42
	LTBP1	-1.42
	SURF1	-1.42
	ID1	-1.42
	PSMA3	-1.42
	GZMH	-1.42
	NPC1L1	-1.41
	CRAMP1L	-1.41
	RAB3C	-1.41
	SLC9A5	-1.41
	SLC7A4	-1.41
	TSPAN31	-1.41
	XAB2	-1.4
	CARD6	-1.4
	PCSK1N	-1.4
	MYF6	-1.4
	CD247	-1.4
	PDGFD	-1.4
	HS3ST1	-1.4
	GAB2	-1.4
	C1D	-1.39
	NSUN6	-1.39
	GCDH	-1.39
	METTL11A	-1.38
	RAPSN	-1.38
	GPX5	-1.38
	TCF3	-1.38
	PLXNB2	-1.37
	GRIN3B	-1.37
	C5orf39	-1.37
	NF2	-1.37
	ITGB7	-1.37
	BTNL3	-1.37
	KLC1	-1.37
	CCL17	-1.37
	TOMM40L	-1.37
	PMM2	-1.36
	CDC2L1	-1.36
	ADCY2	-1.36
	RARG	-1.35
	WIT1	-1.35
	MPP1	-1.35
	ARMET	-1.35
	CASP14	-1.35
	EXO1	-1.35
	SH3GL1	-1.34
	GLTSCR2	-1.34
	NBR1	-1.34
	MMP7	-1.34
	DVL1	-1.33
	HR	-1.33
	MLH1	-1.33
	ADAM20	-1.33
	LMO2	-1.33
	PSMD2	-1.32
	RGS14	-1.32
	NOS2	-1.32
	UBE2A	-1.32
	SETD5	-1.32
	SMYD5	-1.32
	CCND1	-1.32
	IL17A	-1.32
	CHRNG	-1.32
	SLC6A16	-1.32
	ALOX12B	-1.31
	OXSM	-1.31
	KIF7	-1.31
	39875	-1.31
	IFFO1	-1.31
	PML	-1.3
	SIGLEC8	-1.3
	KCNK4	-1.3
	YWHAG	-1.3
	MALT1	-1.3
	KLK1	-1.3
	DBH	-1.29
	UBAC1	-1.29
	SIGLEC6	-1.29
	ESRRB	-1.29
	CXCL5	-1.29
	RBBP7	-1.29
	PLCB2	-1.29
	PARK7	-1.29
	BCL2L10	-1.29
	CYP4F11	-1.29
	FBXL11	-1.29
	FOXC2	-1.29
	MPN2	-1.28
	IL18BP	-1.28
	TBL1XR1	-1.27
	TCF21	-1.27
	C3orf50	-1.27
	PDE4B	-1.27
	TGFBRAP1	-1.27
	DTX1	-1.27
	TM2D3	-1.27
	CTSE	-1.27
	MS4A6A	-1.27
	ALAS2	-1.27
	CR1L	-1.27
	IRF3	-1.27
	TUSC3	-1.27
	RAD54L	-1.27
	GMEB1	-1.27
	POU3F4	-1.27
	LIG4	-1.26
	FANCG	-1.26
	PCSK1	-1.26
	FAM155B	-1.26
	KCNE4	-1.26
	CLCA1	-1.26
	ARNT2	-1.26
	GRIA1	-1.26
	HHIPL1	-1.26
	EZH2	-1.26
	ATP5B	-1.26
	MIDN	-1.25
	HDAC1	-1.25
	AHCYL2	-1.25
	ADFP	-1.25
	KCNK16	-1.25
	RFWD3	-1.25
	ISG15	-1.25
	TCN2	-1.24
	TNF	-1.24
	RNF103	-1.24
	FLRT3	-1.24
	PHF19	-1.24
	KCNJ12	-1.24
	ACTR3	-1.24
	PLXNA4	-1.23
	GPRASP1	-1.23
	POFUT1	-1.23
	SRD5A1	-1.23
	MXD1	-1.23
	PTGES	-1.23
	SSPN	-1.23
	IL23A	-1.23
	IL17B	-1.23
	IFNAR1	-1.23
	PHF1	-1.23
	CYP24A1	-1.23
	NET1	-1.23
	ARHGEF11	-1.22
	LHX3	-1.22
	KCNJ10	-1.22
	TXNDC15	-1.22
	KTN1	-1.22
	MPP2	-1.22
	DVL2	-1.22
	RAB17	-1.22
	BCAM	-1.21
	GTSE1	-1.21
	CMYA5	-1.21
	DZIP3	-1.21
	RBM24	-1.21
	ZSCAN22	-1.21
	CHAT	-1.21
	PCBD1	-1.21
	IMPG1	-1.21
	AGXT	-1.2
	NAPSB	-1.2
	ADIPOR1	-1.2
	TBX3	-1.2
	TCF15	-1.2
	LRP12	-1.2
	PAQR3	-1.2
	C15orf17	-1.19
	SCARF2	-1.19
	HAVCR1	-1.19
	COMMD5	-1.19
	FBXW12	-1.19
	USP35	-1.19
	EWSR1	-1.18
	JARID1D	-1.18
	TNFRSF10A	-1.18
	MS4A2	-1.18
	NAIP	-1.18
	FN1	-1.17
	SPAST	-1.17
	KCNH3	-1.17
	FBXL7	-1.17
	ADIPOQ	-1.17
	CCL2	-1.17
	CUL2	-1.17
	WDR5	-1.17
	KIF1A	-1.17
	ARHGEF5	-1.17
	HTT	-1.17
	NEIL2	-1.17
	PHF13	-1.16
	NME2P1	-1.16
	GRIA4	-1.16
	MDGA1	-1.16
	ELK4	-1.16
	RNF130	-1.16
	PAX7	-1.16
	SNRPD3	-1.16
	GDF5	-1.15
	UBE2N	-1.15
	SPINK1	-1.15
	PECAM1	-1.15
	XDH	-1.15
	CYP4B1	-1.15
	KCNC1	-1.15
	RAB3D	-1.15
	TNFAIP6	-1.15
	SPTAN1	-1.15
	RPGR	-1.15
	EHMT2	-1.15
	HMGA1	-1.14
	IL2	-1.14
	PHLDA2	-1.14
	PTCH1	-1.14
	CCNA1	-1.14
	NR2F1	-1.14
	FXYD5	-1.14
	EIF3C	-1.14
	P4HA1	-1.14
	AKR1B10	-1.14
	PITPNM1	-1.13
	IGBP1	-1.13
	STX16	-1.13
	RELB	-1.13
	RACGAP1	-1.13
	EPHA10	-1.13
	LOC388720	-1.13
	POU2F1	-1.13
	STAMBPL1	-1.12
	TXNDC12	-1.12
	ADAP1	-1.12
	WDR92	-1.12
	NOS3	-1.12
	LYPD1	-1.12
	ARR3	-1.11
	VLDLR	-1.11
	STYX	-1.11
	APEX2	-1.11
	CYP19A1	-1.1
	PCDH20	-1.1
	USP3	-1.1
	ECD	-1.1
	CD84	-1.09
	PITRM1	-1.09
	SLC25A36	-1.09
	MID2	-1.09
	P2RX5	-1.08
	FBXO6	-1.08
	RP11-265F14.2	-1.08
	TFAP2A	-1.08
	RANBP9	-1.08
	UCP1	-1.08
	ITGB3BP	-1.08
	UBA7	-1.08
	FXN	-1.08
	STX19	-1.08
	RPL36	-1.07
	MYCBP2	-1.07
	IFNGR2	-1.07
	DCLRE1A	-1.07
	MBL2	-1.07
	CXCL12	-1.07
	DNAJB7	-1.06
	COQ9	-1.06
	KIF4A	-1.06
	GALNS	-1.06
	PAX6	-1.06
	FGF3	-1.06
	RGAG1	-1.06
	SERPINI1	-1.06
	CPT1C	-1.06
	DNAH11	-1.06
	ITGA3	-1.06
	DTX3	-1.05
	PSMC5	-1.05
	CA9	-1.05
	RNF186	-1.05
	SLURP1	-1.05
	PRSS27	-1.05
	VAMP2	-1.05
	DLD	-1.05
	CHRNA3	-1.04
	TCF7L1	-1.04
	ADAMTS14	-1.04
	UBASH3A	-1.04
	ACADL	-1.04
	PCDHA9	-1.04
	CD5L	-1.03
	THOP1	-1.03
	HSDL2	-1.03
	FH	-1.03
	MAPT	-1.03
	CYCS	-1.03
	RAPGEF1	-1.03
	NR2C2AP	-1.03
	DCN	-1.03
	ACTR2	-1.03
	LGALS3BP	-1.03
	FKBP14	-1.03
	SLC24A5	-1.02
	CLCN6	-1.02
	CAPN10	-1.02
	RLBP1	-1.02
	RAB34	-1.02
	GPD2	-1.02
	STX17	-1.02
	OLFM4	-1.01
	ING1	-1.01
	PARP1	-1.01
	PLAUR	-1.01
	SIRT1	-1.01
	EVI5L	-1.01
	MS4A15	-1.01
	PDZD2	-1.01
	CFLAR	-1
	MSH3	-1
	APLP1	-1
	IRS1	-1
	NSUN4	-1
	PRSS22	-1
	HDAC3	-1
	DPYS	-1
	ANO9	-1
	TOP1	-1
	OMG	-1
	SLC7A1	-0.98
	RFC2	-0.98
	GPX3	-0.98
	TGFB1	-0.98
	GP5	-0.98
	EPHX1	-0.98
	RAB4B	-0.98
	IFNA21	-0.98
	TTPA	-0.98
	FLJ25006	-0.98
	TFE3	-0.97
	THUMPD2	-0.97
	IFNA16	-0.97
	OSGEPL1	-0.97
	PSMA8	-0.97
	SLIT1	-0.97
	TRMT61B	-0.97
	CBR3	-0.97
	GRIK3	-0.97
	GRASP	-0.97
	IRF2BP1	-0.97
	FGL2	-0.97
	PHEX	-0.96
	ANPEP	-0.96
	ENPEP	-0.96
	RP2	-0.96
	ATP2C2	-0.96
	STAP1	-0.96
	CYP46A1	-0.96
	PFN1	-0.96
	PAPSS2	-0.95
	PHF16	-0.95
	KCND1	-0.95
	ENSA	-0.95
	HDAC5	-0.95
	IFNK	-0.95
	BCL9	-0.95
	TRYX3	-0.95
	FGFR1OP2	-0.94
	PLA2G2F	-0.94
	CEP55	-0.94
	FAM63B	-0.94
	SHPRH	-0.94
	ATP6V1C1	-0.94
	RBL1	-0.94
	SCO2	-0.93
	PPOX	-0.93
	FAT2	-0.93
	SMC3	-0.93
	CENPF	-0.93
	KCNN4	-0.93
	PHB2	-0.93
	ANAPC2	-0.93
	EARS2	-0.93
	PHYH	-0.93
	CD14	-0.93
	IK	-0.92
	ABI3BP	-0.92
	MITF	-0.92
	DNAH7	-0.92
	DGCR6	-0.92
	MS4A12	-0.92
	EPOR	-0.92
	NLRP11	-0.92
	UCHL3	-0.92
	BRF2	-0.91
	HKDC1	-0.91
	ATP6V1B2	-0.91
	TUBB4	-0.91
	PIP5KL1	-0.91
	SOD3	-0.91
	GINS2	-0.91
	RARB	-0.91
	SFRS10	-0.91
	GSG2	-0.91
	MAPRE2	-0.91
	DLAT	-0.91
	PCMTD2	-0.91
	CNTNAP2	-0.91
	MYL3	-0.9
	NEDD8	-0.9
	RHAG	-0.9
	NEO1	-0.9
	WWP2	-0.9
	PNMT	-0.9
	EPB41	-0.9
	SCNN1A	-0.9
	GDF1	-0.9
	LAMA1	-0.9
	MYCN	-0.9
	PMAIP1	-0.9
	SARM1	-0.89
	TAL2	-0.89
	SF3A1	-0.89
	CTNNA1	-0.89
	MSX1	-0.89
	CCL8	-0.89
	RFC4	-0.89
	SLC6A8	-0.89
	ELA3A	-0.88
	LEPR	-0.88
	NGFR	-0.88
	NDC80	-0.88
	HNF1A	-0.88
	ACADM	-0.88
	TNFRSF25	-0.88
	CUBN	-0.88
	MAD2L2	-0.88
	ERCC6	-0.87
	IL13RA1	-0.87
	AGBL2	-0.87
	GDAP1	-0.87
	GMPR	-0.87
	INTS12	-0.87
	E2F3	-0.87
	DNMT3A	-0.87
	CD81	-0.87
	PROZ	-0.87
	MS4A4A	-0.87
	SEMA4D	-0.87
	DHRS7B	-0.86
	HSP90B1	-0.86
	ATP6V1B1	-0.86
	FKBP2	-0.86
	TCEB1	-0.86
	NCCRP1	-0.86
	HRAS	-0.86
	CLEC4E	-0.86
	NCSTN	-0.86
	C13orf34	-0.86
	CCL24	-0.86
	SLC4A8	-0.85
	TRPV4	-0.85
	GRIK2	-0.85
	UBXN1	-0.85
	ADH7	-0.85
	USP19	-0.85
	CYP1B1	-0.85
	SLC6A10P	-0.85
	TPM1	-0.85
	PRDX2	-0.85
	TFAP4	-0.85
	ANGPTL4	-0.85
	PDE11A	-0.85
	NR2C1	-0.85
	KRT1	-0.84
	WFS1	-0.84
	ERCC1	-0.84
	WNT4	-0.84
	LIN7C	-0.84
	CASQ2	-0.84
	TERT	-0.84
	PKP1	-0.84
	RAD51L1	-0.84
	EIF4A3	-0.84
	HNF1B	-0.83
	PXN	-0.83
	PTGR2	-0.83
	MXRA5	-0.83
	HEY1	-0.83
	DLK2	-0.83
	MPP6	-0.83
	ITSN2	-0.83
	EIF2C1	-0.83
	PROCA1	-0.83
	JAG1	-0.82
	VDAC2	-0.82
	SMAD3	-0.82
	UBASH3B	-0.82
	GGA1	-0.82
	AP2B1	-0.82
	AZU1	-0.82
	DUOX1	-0.82
	TRIP4	-0.82
	IL12RB2	-0.82
	KCNH4	-0.81
	LLGL1	-0.81
	C9orf97	-0.81
	SERPINA6	-0.81
	MLL	-0.81
	LOR	-0.81
	EIF6	-0.81
	CHRNA4	-0.81
	SHROOM2	-0.81
	NPEPPS	-0.81
	PMEPA1	-0.81
	BNIP1	-0.81
	NID2	-0.8
	FAIM3	-0.8
	SLC9A8	-0.8
	CTTN	-0.8
	CCL26	-0.8
	COL4A4	-0.8
	PRMT7	-0.8
	FBXL3	-0.8
	CD200R1L	-0.8
	FGF2	-0.8
	BTN3A1	-0.8
	NFATC4	-0.8
	CMA1	-0.8
	ANKRD60	-0.8
	CNGA1	-0.8
	HUS1	-0.8
	ARID4A	-0.79
	KIF5B	-0.79
	ASPH	-0.79
	RBPJL	-0.79
	KNTC1	-0.79
	PDGFRL	-0.79
	ERG	-0.79
	APOB	-0.79
	SLC25A13	-0.79
	AIFM1	-0.79
	CD22	-0.79
	KCNG1	-0.79
	CPA3	-0.79
	PTMA	-0.79
	GNA12	-0.79
	SGK269	-0.78
	CACNA1A	-0.78
	BRCA1	-0.78
	PAQR9	-0.78
	DHRS3	-0.78
	SPSB1	-0.78
	SCYL1	-0.78
	IGFBP3	-0.78
	CFD	-0.78
	KIF5C	-0.78
	FSD1	-0.77
	KREMEN1	-0.77
	NUPR1	-0.77
	SCNN1B	-0.77
	LOC442421	-0.77
	KCNIP3	-0.77
	IL20	-0.77
	PGRMC2	-0.77
	CD38	-0.77
	TSPYL2	-0.77
	GALC	-0.77
	HERC4	-0.77
	KCNG4	-0.77
	TRIM6	-0.77
	VPS41	-0.77
	AJAP1	-0.77
	LOC145814	-0.77
	SELE	-0.77
	MYO3A	-0.77
	NKX2-1	-0.76
	GRIN2D	-0.76
	TUBA1B	-0.76
	PLCD3	-0.76
	GFRA3	-0.76
	E2F8	-0.76
	C20orf114	-0.76
	G3BP2	-0.76
	PLA2G16	-0.76
	AIFM3	-0.76
	NHEDC1	-0.76
	FBXO15	-0.76
	CD3D	-0.76
	NCOA2	-0.76
	CASP9	-0.75
	TUBA3C	-0.75
	DAG1	-0.75
	VNN2	-0.75
	CDC45L	-0.75
	IGSF21	-0.75
	SHOC2	-0.75
	EDIL3	-0.75
	CSAD	-0.75
	MORN5	-0.75
	SLC24A1	-0.74
	ADAMTS5	-0.74
	CSF1	-0.74
	KALRN	-0.74
	CHRFAM7A	-0.74
	MAP1D	-0.74
	TXNDC6	-0.74
	NOTCH4	-0.74
	GNAI3	-0.74
	DOK3	-0.74
	GRIK4	-0.73
	AGBL4	-0.73
	LRP8	-0.73
	BDNF	-0.73
	KCNK6	-0.73
	SERPINA4	-0.73
	CALCB	-0.73
	TOMM20L	-0.73
	JMJD6	-0.73
	HLTF	-0.73
	XPOT	-0.73
	LDLRAP1	-0.73
	CNTNAP1	-0.73
	MAN2B2	-0.73
	HYAL2	-0.73
	SERPINH1	-0.73
	IGF1	-0.73
	MFI2	-0.73
	SIRT2	-0.72
	MSH4	-0.72
	TRIM68	-0.72
	KLF16	-0.72
	HRASLS	-0.72
	PRDX2	-0.72
	NRG1	-0.72
	LIF	-0.72
	DPP8	-0.72
	ARSK	-0.72
	LONRF2	-0.72
	BCAT2	-0.72
	MPP3	-0.72
	SFTPD	-0.72
	COG1	-0.71
	JARID1A	-0.71
	SIRPB1	-0.71
	DCUN1D1	-0.71
	UBTD2	-0.71
	UBR1	-0.71
	RNASEL	-0.71
	RXFP4	-0.71
	KDSR	-0.71
	MOXD1	-0.71
	LIPC	-0.71
	OLFM1	-0.71
	TBC1D1	-0.71
	GHRL	-0.7
	CA6	-0.7
	NMT2	-0.7
	ADCY9	-0.7
	ILF2	-0.7
	BRMS1L	-0.7
	C20orf160	-0.7
	CUGBP1	-0.7
	PSMA5	-0.7
	IL31RA	-0.7
	RGS3	-0.7
	STAT5A	-0.7
	ABCC6	-0.7
	TNFAIP8	-0.7
	SIGLEC9	-0.7
	PRMT8	-0.7
	RDH8	-0.7
	LRRC39	-0.7
	KCNJ1	-0.69
	TXNDC17	-0.69
	PSMD14	-0.69
	ACSM3	-0.69
	POLA1	-0.69
	KIF5C	-0.69
	TNFRSF17	-0.69
	ATP5A1	-0.69
	WNT5A	-0.69
	ATP2B3	-0.69
	CTNND2	-0.69
	CNGB1	-0.68
	ITGA4	-0.68
	SEMA3G	-0.68
	KCNH7	-0.68
	PARP3	-0.68
	IL12A	-0.68
	GFI1	-0.68
	PHF15	-0.68
	GUCY1B3	-0.68
	DIO1	-0.68
	RTEL1	-0.68
	SLC22A7	-0.68
	ACACB	-0.68
	TNFSF10	-0.68
	FADD	-0.67
	TRIM50	-0.67
	CES1	-0.67
	SNRPD1	-0.67
	SETD7	-0.67
	CA2	-0.67
	PKD1L1	-0.67
	RNPEP	-0.67
	GAB1	-0.67
	LEFTY2	-0.67
	RFPL3	-0.66
	ALDH16A1	-0.66
	HSD11B2	-0.66
	ACCN1	-0.66
	EFNB2	-0.66
	THBD	-0.66
	CACNB1	-0.66
	ALDH1A2	-0.66
	RAP2C	-0.66
	DPEP2	-0.66
	CDX2	-0.66
	RAB3A	-0.66
	C17orf60	-0.66
	TIAM1	-0.65
	SETD5	-0.65
	SULF1	-0.65
	TAP2	-0.65
	GPC2	-0.65
	GABRB2	-0.65
	ARL3	-0.65
	TDG	-0.65
	ST13	-0.65
	CROT	-0.65
	MMP20	-0.65
	PRDX6	-0.65
	PLCL2	-0.65
	CARM1	-0.65
	JUND	-0.64
	SND1	-0.64
	TARS	-0.64
	TRIM60	-0.64
	COL5A1	-0.64
	CBR4	-0.64
	DVL3	-0.64
	HEPACAM	-0.64
	COL9A1	-0.64
	RNFT1	-0.63
	ATP1A1	-0.63
	FUCA1	-0.63
	CACNA1S	-0.63
	DPF1	-0.63
	TUSC2	-0.63
	SCAP	-0.63
	LILRB3	-0.63
	SMYD1	-0.63
	CENPM	-0.63
	CAT	-0.63
	ALDH1L1	-0.63
	DES	-0.62
	IFNA4	-0.62
	RFXANK	-0.62
	GTF2H1	-0.62
	PCDHB16	-0.62
	IARS	-0.62
	MAFF	-0.62
	NF1	-0.61
	CCT5	-0.61
	METTL7B	-0.61
	HOMER1	-0.61
	FBXO9	-0.61
	TRIP13	-0.61
	FBXL18	-0.61
	TYMP	-0.61
	TNFRSF10B	-0.61
	IL29	-0.61
	PDZD8	-0.61
	GNPAT	-0.61
	BMF	-0.61
	TBCE	-0.61
	WDHD1	-0.6
	BAIAP3	-0.6
	ISYNA1	-0.6
	RAMP2	-0.6
	CYP2U1	-0.6
	TH	-0.6
	TAP1	-0.6
	WARS	-0.6
	ALDH1A1	-0.59
	SC5DL	-0.59
	RABL4	-0.59
	UCHL1	-0.59
	OVOL1	-0.59
	TEX13A	-0.59
	MTRR	-0.59
	GATA2	-0.59
	NPTXR	-0.59
	GAN	-0.59
	SAG	-0.59
	CARD14	-0.58
	AP3D1	-0.58
	FBXL19	-0.58
	LOXL3	-0.58
	HAS1	-0.58
	KCNIP1	-0.58
	SPINT1	-0.58
	PLA2G10	-0.58
	GAS2	-0.58
	RNF146	-0.58
	CTSW	-0.58
	TRPC1	-0.58
	SLC1A5	-0.58
	TFDP1	-0.58
	FOXO1	-0.58
	DDX54	-0.58
	GANC	-0.58
	ASB15	-0.58
	AGXT2L1	-0.58
	SETD2	-0.58
	MBTPS1	-0.57
	FOLR2	-0.57
	OLFM2	-0.57
	SOD1	-0.57
	ADAMTS3	-0.57
	GP1BA	-0.57
	PPIB	-0.57
	LAMA3	-0.57
	NRXN1	-0.57
	CANX	-0.57
	HSD17B4	-0.57
	FBXO42	-0.57
	KIF15	-0.57
	PTOV1	-0.57
	NHEDC2	-0.57
	ABCA7	-0.57
	CLCNKB	-0.57
	WIF1	-0.57
	DNMT3L	-0.56
	TREX2	-0.56
	OMA1	-0.56
	FHL2	-0.56
	P4HB	-0.56
	PLXNA2	-0.56
	COL3A1	-0.56
	TRIM69	-0.56
	SACS	-0.56
	DNAJC13	-0.56
	HES1	-0.56
	NEU1	-0.56
	ABCF3	-0.56
	GTPBP4	-0.56
	SPAG5	-0.56
	CDH1	-0.56
	STX12	-0.55
	HEG1	-0.55
	UGT1A1	-0.55
	RNF166	-0.55
	DCHS2	-0.55
	ATP2A2	-0.55
	PJA1	-0.55
	LOC90826	-0.55
	ATP9A	-0.55
	CD2AP	-0.55
	KCNJ14	-0.55
	TRPM6	-0.55
	PAPPA	-0.55
	MS4A5	-0.55
	TNXA	-0.55
	MEGF8	-0.55
	SELPLG	-0.55
	TCFL5	-0.55
	PACRG	-0.55
	KNG1	-0.54
	MUC6	-0.54
	RBM14	-0.54
	GRINA	-0.54
	PLXDC1	-0.54
	FBXW4	-0.54
	NRIP1	-0.54
	KLK12	-0.54
	BACH2	-0.54
	HDAC11	-0.54
	GABRG1	-0.54
	PROK2	-0.54
	PCDH7	-0.54
	ADAMTS17	-0.54
	DOCK2	-0.53
	SCGB1A1	-0.53
	PC	-0.53
	HECTD2	-0.53
	AMPD2	-0.53
	ITPR3	-0.53
	RGS7	-0.53
	ENDOG	-0.53
	ALOX12	-0.53
	FBXW2	-0.53
	HOXD12	-0.53
	ABCB9	-0.53
	PLA2G12A	-0.53
	LCMT2	-0.53
	FBXO36	-0.53
	SPTLC1	-0.53
	RELT	-0.53
	SMARCD3	-0.53
	SLC12A9	-0.53
	COPG	-0.52
	TNFRSF13B	-0.52
	FLVCR1	-0.52
	DNAJC14	-0.52
	TRIM36	-0.52
	RNF12	-0.52
	BEST1	-0.52
	TMC5	-0.52
	IDE	-0.52
	KIFAP3	-0.52
	RAB28	-0.52
	CBX3	-0.52
	NARG2	-0.52
	MYST3	-0.52
	TAF15	-0.51
	LOC402036	-0.51
	CORIN	-0.51
	CLCA2	-0.51
	SPSB3	-0.51
	HEATR5A	-0.51
	ANAPC11	-0.51
	HSP90AA1	-0.51
	COPB2	-0.5
	PRPF8	-0.5
	F13A1	-0.5
	RASA1	-0.5
	ATOH1	-0.5
	CACNG3	-0.5
	SLC25A15	-0.5
	FOXO3	-0.5
	RAG2	-0.5
	C1orf124	-0.5
	GPX7	-0.5
	BCKDHA	-0.5
	IL1R1	-0.49
	ANGPTL5	-0.49
	SLC25A45	-0.49
	GTF2F1	-0.49
	PDCD4	-0.49
	KIAA1161	-0.49
	MYLIP	-0.49
	CIDEC	-0.49
	DTX4	-0.49
	RAX	-0.49
	HSD17B3	-0.49
	GDF2	-0.49
	DKC1	-0.49
	CAPN7	-0.49
	BRPF3	-0.49
	GABRD	-0.48
	EN2	-0.48
	TNS3	-0.48
	SFXN5	-0.48
	TRPM1	-0.48
	SPO11	-0.48
	NEUROD1	-0.48
	ASPH	-0.48
	P4HA2	-0.48
	PMS2	-0.48
	CTNNBIP1	-0.48
	RNF2	-0.48
	RTBDN	-0.48
	ITGA10	-0.48
	UBAP2L	-0.48
	FKBP9	-0.47
	IRF4	-0.47
	BCAP31	-0.47
	TRAF6	-0.47
	MS4A8B	-0.47
	TNNT1	-0.47
	ADAMTS2	-0.47
	BCL2L11	-0.47
	BTD	-0.47
	39880	-0.47
	NEURL	-0.47
	NOX1	-0.47
	ANKH	-0.46
	GRN	-0.46
	ZNRF4	-0.46
	SCYE1	-0.46
	CIDEB	-0.46
	KCNMB1	-0.46
	CBLB	-0.46
	BRD1	-0.46
	BIK	-0.46
	GSTM1	-0.46
	GSTO1	-0.46
	DERA	-0.46
	LOC440040	-0.46
	KCNV1	-0.46
	TWIST1	-0.46
	HDAC2	-0.46
	APOH	-0.45
	FEM1A	-0.45
	39873	-0.45
	CRYGD	-0.45
	ODZ2	-0.45
	IPO4	-0.45
	ITFG2	-0.45
	EFNB1	-0.45
	NPAS2	-0.45
	HTR3C	-0.45
	RYR3	-0.45
	NR3C1	-0.45
	DEFA1	-0.45
	CPLX2	-0.45
	NOD2	-0.44
	DLG2	-0.44
	PHF20L1	-0.44
	BMP5	-0.44
	TRAIP	-0.44
	VCL	-0.44
	NCAPG	-0.44
	LONP2	-0.44
	DNMT3A	-0.44
	ADAL	-0.44
	HP	-0.44
	SLC10A4	-0.44
	LIPH	-0.44
	KIF1C	-0.44
	F11R	-0.44
	ALKBH2	-0.44
	PRMT3	-0.43
	NFATC1	-0.43
	LIPM	-0.43
	TTRAP	-0.43
	SENP3	-0.43
	USP18	-0.43
	NOTCH1	-0.43
	WBSCR22	-0.43
	ZNF280A	-0.43
	MXD3	-0.43
	TCF19	-0.43
	OPCML	-0.43
	LBR	-0.43
	NPAS4	-0.43
	CECR1	-0.43
	NR2E1	-0.43
	TRAPPC4	-0.43
	TREM2	-0.42
	SFRS9	-0.42
	SERPINB8	-0.42
	HTRA4	-0.42
	ASNS	-0.42
	SERPINB4	-0.42
	PKD2L1	-0.42
	OAT	-0.42
	TAPBP	-0.42
	RAB23	-0.42
	CD36	-0.42
	DOK5	-0.42
	SLC7A2	-0.42
	CCL4L1	-0.42
	TGM6	-0.42
	TXNL4A	-0.42
	HDAC4	-0.42
	TRIML1	-0.42
	WHSC1	-0.41
	SMCHD1	-0.41
	MAPRE1	-0.41
	ZWINT	-0.41
	ABCC8	-0.41
	HPRT1	-0.41
	PTGS2	-0.41
	NFIB	-0.41
	GLRX3	-0.41
	DSPP	-0.41
	MAGT1	-0.41
	CTSK	-0.41
	THPO	-0.41
	HTATIP2	-0.41
	CLCN7	-0.41
	RTP2	-0.41
	SLC12A8	-0.41
	MORC1	-0.41
	UBQLN3	-0.41
	RANBP10	-0.41
	POLG	-0.41
	RNF133	-0.41
	ADCY5	-0.41
	CCNA2	-0.41
	SPSB4	-0.41
	ATG5	-0.4
	BSND	-0.4
	MNX1	-0.4
	RAP1A	-0.4
	USP45	-0.4
	CDC23	-0.4
	MRPL3	-0.4
	FAM89B	-0.4
	LAMA4	-0.4
	USP48	-0.4
	TUBGCP2	-0.4
	GNAO1	-0.4
	CTSL1	-0.4
	ADH1B	-0.4
	TREX1	-0.4
	DNAJA1	-0.4
	ACTN4	-0.39
	CXXC1	-0.39
	PKHD1	-0.39
	TAF10	-0.39
	CYP2C9	-0.39
	SRPR	-0.39
	SLC24A6	-0.39
	IL20RA	-0.39
	ARHGAP17	-0.39
	ADA	-0.39
	JAZF1	-0.39
	SOST	-0.39
	KCNV2	-0.39
	CCNL1	-0.39
	LRP5	-0.39
	SETD5	-0.39
	TAT	-0.38
	PHF23	-0.38
	DFNA5	-0.38
	TBL3	-0.38
	WARS2	-0.38
	TRIM7	-0.38
	TXNDC4	-0.38
	MYLK4	-0.38
	FBXL4	-0.38
	BARD1	-0.38
	DDX1	-0.38
	RAB4A	-0.38
	RECQL4	-0.38
	SLC10A6	-0.38
	TRIM23	-0.38
	PDE4C	-0.38
	ASB14	-0.38
	P4HA3	-0.38
	PRSS23	-0.38
	SLC7A14	-0.38
	DIDO1	-0.38
	CES7	-0.37
	USP21	-0.37
	MED23	-0.37
	IL6	-0.37
	CCNB3	-0.37
	SIRPG	-0.37
	LANCL2	-0.37
	ZIC2	-0.37
	IFNA6	-0.37
	KCNIP2	-0.37
	PAOX	-0.37
	RXRG	-0.37
	PROCR	-0.37
	BMP10	-0.37
	CD58	-0.37
	ALKBH3	-0.37
	NCR3	-0.37
	CREM	-0.37
	SPSB2	-0.36
	BCS1L	-0.36
	BCL6	-0.36
	UMPS	-0.36
	CSH1	-0.36
	GTF2B	-0.36
	TXNDC1	-0.36
	LBP	-0.36
	KREMEN2	-0.36
	PDE3A	-0.36
	LOC220594	-0.36
	TUBG1	-0.36
	CHRND	-0.36
	CXCL1	-0.36
	PDIA2	-0.36
	METTL2B	-0.36
	MMD2	-0.36
	MCOLN3	-0.36
	RB1CC1	-0.36
	DNER	-0.36
	FMR1	-0.36
	TIAL1	-0.36
	BMP15	-0.36
	GLRA2	-0.36
	CD79A	-0.35
	ABCC10	-0.35
	H2AFV	-0.35
	MSGN1	-0.35
	POLI	-0.35
	FKBP1A	-0.35
	CD28	-0.35
	ZNF845	-0.35
	AKR7L	-0.35
	METTL5	-0.35
	ADAMTS7	-0.35
	MMP24	-0.35
	PHF20	-0.35
	EDN1	-0.35
	NKD1	-0.35
	UNC5B	-0.35
	HOXC13	-0.35
	VPS11	-0.35
	CCL13	-0.35
	INHBA	-0.35
	TICAM1	-0.35
	DNASE1L3	-0.34
	PBX1	-0.34
	CPZ	-0.34
	TUBA3E	-0.34
	CD3E	-0.34
	NR5A1	-0.34
	MYB	-0.34
	ASPA	-0.34
	SNCA	-0.34
	ATP13A4	-0.34
	SMURF1	-0.34
	MARVELD3	-0.34
	MRC2	-0.34
	LIPF	-0.34
	LCAT	-0.34
	CD33	-0.34
	PCDH9	-0.34
	SP140	-0.33
	AFG3L2	-0.33
	PSMB3	-0.33
	DHRS7	-0.33
	RNF144A	-0.33
	SCG3	-0.33
	FAM83D	-0.33
	TSSC4	-0.33
	FSD2	-0.33
	MARS2	-0.33
	CDC20	-0.33
	ALOX5	-0.33
	PVRL1	-0.32
	NFATC2	-0.32
	MYD88	-0.32
	CBL	-0.32
	PDE7B	-0.32
	MMP27	-0.32
	IL15RA	-0.32
	CBX4	-0.32
	BCL2L13	-0.32
	TREM1	-0.32
	B4GALNT1	-0.32
	CLDN3	-0.32
	FIGF	-0.32
	CNOT4	-0.32
	SETMAR	-0.32
	CNTFR	-0.32
	SYNJ1	-0.32
[truncated: 3,522 more rows]

## Sheet: Ext Data Figure 1F
	siRNA Gene Target	Bscore OIS - Bscore Cntl	OIS Bscore
	COPB2	20.33	-20.83
	NFKBIE	15.24	-17.57
	VEGFB	8.61	-10.99
	ACTN1	10.34	-9.86
	BCL2L1	7.09	-9.26
	FIBCD1	5.67	-8.84
	KIAA0664	6.89	-8.43
	USP11	-0.89	-8.15
	ALOX15B	2.73	-7.85
	CDC2L1	0.96	-7.2
	APPBP2	2.16	-6.88
	PSMC3IP	0.33	-6.74
	GRIK4	6	-6.73
	FSHB	2.9	-5.91
	TICAM2	0.25	-5.85
	CLPP	3.52	-5.85
	SPRYD4	2.16	-5.84
	ABCF1	11.3	-5.73
	SEZ6L2	-0.34	-5.66
	SLAMF6	3.36	-5.65
	FSD1	4.71	-5.48
	APOC3	2.95	-5.43
	CARS2	2.43	-5.41
	FBLN7	3.36	-5.39
	MATN3	5.59	-5.37
	RAB5C	3.09	-5.34
	ING3	2.93	-5.27
	NKTR	3.01	-5.2
	TBL1XR1	3.93	-5.2
	P4HTM	2.2	-5.17
	COPG	4.62	-5.14
	KCNJ9	3.23	-5.12
	PSMD2	3.79	-5.11
	TRMT61A	3.21	-5.04
	GNG8	4.74	-5
	CYB5R1	6.97	-4.82
	LRP1B	0.49	-4.63
	SLC25A42	5.61	-4.6
	DEF6	4.46	-4.59
	CD8B	-1.01	-4.54
	SPRYD5	-0.83	-4.53
	SNRNP70	3.01	-4.51
	HTRA3	4.76	-4.51
	ECE1	4.57	-4.49
	TRIB1	0.8	-4.48
	GPC3	4.61	-4.46
	IFNA13	4.21	-4.39
	RASGRF1	4.63	-4.39
	ALDOA	5.12	-4.33
	RPS19	-2.93	-4.31
	STAMBPL1	3.18	-4.3
	CD276	1.57	-4.25
	ABCC3	2.1	-4.24
	RPL36	3.17	-4.24
	RPL38	-0.92	-4.24
	CYP26B1	2.2	-4.23
	TFE3	3.24	-4.21
	UBC	1.58	-4.2
	PSAP	1.6	-4.18
	SH2B2	1.18	-4.16
	TXNDC12	3.01	-4.13
	TNNT2	1.88	-4.12
	PLXNA4	2.89	-4.12
	CYP21A2	0.83	-4.09
	CLCNKA	2.21	-4.09
	ATRNL1	-0.39	-4.06
	UBA52	0.34	-3.86
	HAS2	2.01	-3.82
	ZNF101	0.97	-3.81
	KLK13	0.22	-3.74
	RPL7A	-1.96	-3.73
	GEMIN4	0.37	-3.72
	NID2	2.89	-3.69
	EAF1	1.67	-3.69
	CLEC4C	1.75	-3.65
	SOS1	-4.56	-3.61
	XAB2	2.19	-3.59
	HIST1H2BO	0.84	-3.59
	APH1A	0.86	-3.58
	SCN10A	3.8	-3.57
	RAB3B	3.66	-3.56
	CLDN14	3.51	-3.46
	CYC1	-0.61	-3.44
	NPC1L1	2.01	-3.42
	CENPE	-1.75	-3.38
	PSMB2	1.26	-3.35
	LPXN	3.12	-3.35
	GLMN	4.73	-3.34
	ALOX12B	2.02	-3.33
	DVL1	1.99	-3.32
	PDLIM7	1.73	-3.3
	TRAT1	1.11	-3.27
	PRF1	-0.14	-3.25
	CST3	3.87	-3.23
	RRM1	0.11	-3.21
	CARD14	2.61	-3.19
	PRDM2	3.08	-3.18
	UBAC2	0.92	-3.17
	NEUROD6	-0.97	-3.16
	HPD	1.34	-3.15
	MYCBP2	2.04	-3.11
	WHSC1	2.65	-3.06
	CCT2	0.38	-3.06
	GTF2H3	0.1	-3.04
	CNGA2	4.68	-3.03
	SLC35B2	1.55	-3.03
	FTH1	0.41	-3.01
	TGM2	4.53	-3.01
	SMCHD1	2.57	-2.98
	PRND	0.3	-2.97
	CRAT	2.84	-2.96
	CD69	3.66	-2.94
	CTRB1	2.86	-2.94
	RAB33A	3.35	-2.92
	TRIM67	3.45	-2.92
	SFN	1.31	-2.92
	CD79A	2.56	-2.91
	AKR1C3	3.85	-2.91
	APOA5	7.75	-2.9
	ABCC10	2.54	-2.89
	tAKR	0.54	-2.88
	MYCL1	2.92	-2.88
	FMO4	-0.84	-2.88
	RING1	-1.17	-2.87
	CYP17A1	-0.28	-2.86
	SRD5A2	3.21	-2.86
	ZNF596	1.28	-2.83
	MSH2	0.46	-2.83
	DBI	1.09	-2.8
	RHOA	-3.05	-2.79
	CAPNS1	0.55	-2.78
	PVRL1	2.45	-2.77
	YY1	2.9	-2.77
	CASP1	1.18	-2.76
	FKBP1B	-0.12	-2.75
	PMM2	1.39	-2.75
	CPA4	3.01	-2.74
	ALDH7A1	-0.56	-2.73
	PGBD1	-4.11	-2.73
	RPA1	0.31	-2.73
	CFLAR	1.72	-2.72
	OVCH2	0.78	-2.72
	RAD51	0.14	-2.7
	PSMA2	-2.8	-2.7
	RPS27A	-2.3	-2.7
	CCT4	3.2	-2.69
	CHD4	3.99	-2.69
	KNG1	2.12	-2.66
	ABCC1	-0.22	-2.65
	JMJD2B	2.62	-2.64
	SNX17	-1.89	-2.63
	KCNH4	1.78	-2.59
	TP53BP2	2.48	-2.58
	PRMT3	2.15	-2.58
	NCK2	-1.8	-2.58
	EPB41L1	2.91	-2.56
	SIN3A	3.19	-2.56
	NFATC2	2.23	-2.55
	C8G	2.37	-2.54
	SERPINB13	0.87	-2.53
	BRF2	1.6	-2.51
	IK	1.59	-2.51
	SLC6A9	2.74	-2.5
	TIAM1	1.84	-2.49
	GHRL	1.79	-2.49
	ABCD2	4.23	-2.48
	ASCL2	0.02	-2.48
	FGF9	2.95	-2.47
	PTAR1	3.81	-2.47
	MAD1L1	0.58	-2.47
	PSMA1	-0.5	-2.47
	DNAJB7	1.4	-2.46
	FOXC1	0.28	-2.45
	ALDH1A1	1.85	-2.44
	HUWE1	2.88	-2.43
	TMPRSS7	0.88	-2.43
	CA14	3.42	-2.43
	CD5L	1.39	-2.42
	MYL3	1.52	-2.42
	AP3D1	1.83	-2.41
	STX12	1.86	-2.41
	TCF21	1.14	-2.41
	NR1D1	0.38	-2.4
	CA6	1.7	-2.4
	YAF2	3.79	-2.39
	MED16	0.77	-2.39
	LUZP4	3.07	-2.39
	FRRS1	0.47	-2.39
	SLC7A1	1.41	-2.39
	GDF5	1.24	-2.39
	FCN1	3.65	-2.38
	SMARCA4	2.24	-2.38
	THOP1	1.33	-2.36
	GGA1	-2.55	-2.35
	PRDX5	2.36	-2.35
	VSIG2	0.8	-2.34
	ALDH2	0.47	-2.34
	WNT10B	2.21	-2.34
	KDELR3	2.73	-2.34
	EED	4.18	-2.32
	TJP1	0.5	-2.32
	PRH1	2.54	-2.31
	IL1R1	1.82	-2.31
	SLC4A4	2.42	-2.31
	HMGA1	1.17	-2.31
	WDR24	2.83	-2.31
	DKK1	-1.33	-2.3
	TSPAN13	-2.55	-2.3
	AFF2	2.07	-2.29
	RNFT1	1.66	-2.29
	NACA	-0.27	-2.28
	MME	-0.19	-2.28
	TAF15	1.74	-2.25
	RPL35	-3.88	-2.25
	APOH	1.8	-2.25
	NKX2-1	1.49	-2.25
	TULP4	-0.03	-2.25
	FBXO28	2.21	-2.24
	DNASE1L3	1.9	-2.24
	SNX1	2.22	-2.24
	CD226	0.05	-2.24
	TPX2	-0.37	-2.24
	P2RX2	4.2	-2.23
	TAT	1.85	-2.23
	SYNGAP1	3.31	-2.22
	PLXNB3	2.19	-2.22
	HEY2	0.33	-2.21
	FAIM3	1.41	-2.21
	TRAF3	1.93	-2.21
	GML	-0.37	-2.21
	NLRP1	0.63	-2.2
	TPSG1	2.15	-2.19
	NR4A1	-0.07	-2.19
	BRCC3	2.43	-2.18
	COG1	1.47	-2.18
	ACAT2	0.14	-2.18
	HHEX	2.71	-2.18
	CAPN2	2.59	-2.17
	UBE2B	-1.05	-2.17
	ARHGEF11	0.95	-2.17
	SLC25A19	-0.44	-2.17
	SP140	1.84	-2.17
	HMOX1	0.52	-2.16
	TMEM176B	-0.44	-2.16
	SUOX	2.27	-2.15
	IFNA2	-1.77	-2.15
	BCL7A	0.33	-2.15
	FNTB	-2.01	-2.14
	UBL4B	1.86	-2.13
	PSMC3	2.26	-2.13
	PTHLH	3.37	-2.13
	P2RX5	0.07	-2.13
	LAMC1	-0.81	-2.12
	IL20RB	0.46	-2.12
	RNF145	-0.38	-2.11
	MFNG	-0.24	-2.11
	GADD45A	2.53	-2.11
	CRAMP1L	0.7	-2.11
	SIRT7	2.38	-2.1
	FN1	0.93	-2.1
	AOF2	2.73	-2.1
	MYF5	-1.49	-2.1
	MBTPS1	1.53	-2.1
	TNFRSF13B	1.58	-2.1
	MMP23B	2.53	-2.1
	NF1	1.48	-2.09
	DPYSL2	3.79	-2.08
	LAMA2	2.74	-2.08
	RFPL3	1.42	-2.08
	SLC6A3	-0.04	-2.08
	EFNA2	0.58	-2.07
	DOCK2	1.54	-2.07
	PPARA	2.41	-2.06
	F12	0.23	-2.06
	SLC25A23	-0.72	-2.06
	IL17RB	-2	-2.06
	MARCO	2.08	-2.06
	MIDN	0.8	-2.05
	GPRASP1	0.82	-2.05
	NLRC3	3.25	-2.04
	PTBP1	2.78	-2.04
	SLC12A2	-1.18	-2.03
	USP9Y	0.45	-2.03
	JUN	-2.1	-2.02
	NPM1	2.1	-2.01
	SARM1	1.12	-2.01
	FAU	-2.65	-2.01
	NEDD8	1.1	-2
	KREMEN1	1.23	-2
	AKR1CL1	1.96	-2
	KPNB1	1.76	-2
	PAPSS2	1.05	-2
	JMJD2C	-1.1	-1.99
	GGA3	2.31	-1.99
	PRPF8	1.49	-1.99
	RASD2	2.62	-1.99
	PHF23	1.6	-1.98
	SLC9A8	1.18	-1.98
	AGXT2L2	2.5	-1.97
	PHF13	0.81	-1.97
	DFNA5	1.57	-1.95
	LPAL2	2.22	-1.94
	QARS	2.67	-1.94
	PRPF6	1.94	-1.93
	SGK269	1.15	-1.93
	KIFC2	3.13	-1.93
	DHRS7C	2.31	-1.92
	FMO3	0.33	-1.92
	SIRT2	1.2	-1.92
	ARHGEF17	3.04	-1.91
	NFATC1	1.48	-1.91
	MAPRE1	1.5	-1.91
	EPM2A	2.48	-1.91
	PLA2G1B	2.32	-1.91
	IRS4	2.37	-1.91
	RPP38	0.41	-1.91
	ITGAV	-1.54	-1.91
	HR	0.57	-1.9
	USP38	-0.32	-1.9
	USP9X	2.85	-1.9
	ARID4A	1.11	-1.9
	C12orf47	2.29	-1.9
	KIF26A	1.83	-1.9
	PRSS1	-0.17	-1.9
	SPRY2	1.91	-1.9
	NUP62	-0.56	-1.9
	GPNMB	2.02	-1.89
	HKDC1	0.98	-1.89
	FKBP1A	1.81	-1.89
	RARRES1	3.66	-1.88
	NUP153	1.72	-1.87
	RPL10	-5.29	-1.87
	AFG3L2	1.54	-1.87
	PGLYRP3	0.14	-1.87
	TM2D1	2.17	-1.87
	NOD2	1.43	-1.87
	GNS	2.38	-1.86
	PDCD6	2.2	-1.86
	WDHD1	1.26	-1.86
	TNFRSF18	2.64	-1.86
	ELK1	-2.32	-1.86
	LCT	3.36	-1.86
	DUSP27	-0.67	-1.85
	HEG1	1.3	-1.85
	THUMPD2	0.88	-1.85
	RAB31	3.98	-1.85
	ALAD	1.6	-1.84
	CYP27A1	4.48	-1.84
	OTOF	3.7	-1.84
	CYP19A1	0.72	-1.82
	EDN2	0.06	-1.82
	MSL2	1.63	-1.82
	TG	1.89	-1.81
	H2AFV	1.46	-1.81
	CNGB1	1.13	-1.81
	C1R	2.19	-1.81
	KLKB1	-5.09	-1.8
	SLC6A20	-0.15	-1.8
	PITPNM1	0.67	-1.8
	PSMB10	-0.52	-1.79
	CTTN	0.98	-1.78
	APC	0.34	-1.78
	PSMA6	-0.7	-1.78
	TPMT	-0.2	-1.77
	PML	0.47	-1.77
	PRCC	-0.48	-1.77
	GUCY1A3	2.03	-1.77
	CASP9	1.01	-1.76
	AMN	1.51	-1.76
	LHX3	0.54	-1.76
	SLC20A2	4.14	-1.76
	TRAF1	3.36	-1.76
	CASP8AP2	1.62	-1.75
	SLC4A8	0.9	-1.75
	SIRT4	2.31	-1.75
	DIAPH2	1.58	-1.75
	DES	1.13	-1.75
	ARHGDIA	4.4	-1.74
	SLC25A20	-0.09	-1.74
	SGK196	1.79	-1.74
	CRKL	-0.24	-1.73
	GABRD	1.25	-1.73
	WSB2	-2.78	-1.73
	RAB43	2.65	-1.73
	ABCC2	-1.41	-1.73
	ITGA5	-1.36	-1.73
	HSF4	-3.01	-1.73
	MMP3	-0.86	-1.73
	NCOR1	1.96	-1.72
	HBEGF	-1.63	-1.72
	FOLR2	1.15	-1.72
	ALDH18A1	1.7	-1.72
	ASB10	-1.61	-1.72
	MAG	-0.06	-1.72
	AGBL4	0.99	-1.72
	KCNJ1	1.03	-1.72
	JAG1	0.89	-1.71
	DBH	0.42	-1.71
	MRAS	2.05	-1.71
	MSGN1	1.36	-1.71
	ADM	-1.21	-1.71
	NR4A2	2.8	-1.71
	RDH12	2.6	-1.7
	CTGF	0.05	-1.7
	TULP3	1.41	-1.7
	TUBA3C	0.95	-1.7
	MX1	1.83	-1.7
	IL4I1	3.88	-1.7
	ADM2	2.03	-1.7
	APOC2	2	-1.69
	EVI1	-0.29	-1.69
	BPGM	-0.48	-1.69
	BBC3	2.08	-1.68
	STC2	-0.81	-1.68
	SOCS5	1.38	-1.68
	EDAR	1.98	-1.68
	MCL1	-1.21	-1.67
	GSTP1	1.9	-1.67
	USP24	-0.09	-1.66
	KIF23	-3.25	-1.66
	TAL2	0.77	-1.66
	PDE4A	3.21	-1.66
	AGTRAP	1.48	-1.66
	SLC25A4	1.85	-1.65
	TBX5	1.69	-1.65
	UBE2N	0.5	-1.65
	JUNB	1.37	-1.65
	FGFR1OP2	0.7	-1.64
	CACNA1A	0.85	-1.63
	ATG5	1.23	-1.63
	TNFRSF14	-1.21	-1.62
	XRCC1	1.48	-1.62
	FBXW11	2.08	-1.62
	UGT1A1	1.07	-1.62
	IFNW1	1.69	-1.61
	MARS	1.66	-1.61
	P2RX5	0.53	-1.61
	SC5DL	1.02	-1.61
	BCL2L14	-0.62	-1.61
	NF2	2.01	-1.6
	LRP5L	1.46	-1.6
	BCAM	0.39	-1.6
	ARG1	-0.39	-1.6
	NPC1	1.44	-1.6
	PSMB3	1.26	-1.59
	HSD17B13	-0.06	-1.59
	MYBPC3	5.36	-1.59
	ANKH	1.13	-1.59
	HTRA1	-0.43	-1.59
	ALDH6A1	1.55	-1.59
	PEX14	1.98	-1.59
	NUPR1	0.81	-1.58
	ADARB1	2.73	-1.58
	DHRS4	2.7	-1.58
	TMUB1	1.87	-1.58
	MSH3	0.57	-1.57
	YWHAH	1.77	-1.57
	FAH	1.34	-1.57
	CACNA1C	1.78	-1.57
	KIF21B	2.73	-1.57
	RNF123	1.63	-1.57
	YEATS4	2.18	-1.56
	FEM1A	1.11	-1.56
	ZNHIT3	1.84	-1.56
	GRN	1.1	-1.56
	SFTPB	2.11	-1.56
	OXSM	0.25	-1.56
	MED14	-2.69	-1.56
	CXADR	1.89	-1.56
	HADHA	1.78	-1.56
	LYNX1	-0.59	-1.55
	ATN1	1.59	-1.55
	CA1	1.24	-1.55
	SPSB2	1.19	-1.55
	ZWINT	1.14	-1.55
	PRMT2	1.42	-1.55
	GPX2	1.88	-1.55
	RFC2	0.57	-1.55
	SLC7A8	-0.81	-1.54
	JARID1A	0.83	-1.54
	PSMB4	-1.04	-1.54
	TUBB3	2.57	-1.53
	C3orf38	3.37	-1.53
	IL2	0.38	-1.52
	PCDH10	2.56	-1.52
	CD2	0.1	-1.52
	ELF2	-1.48	-1.52
	PRSS3	3.4	-1.51
	CCL26	0.71	-1.51
	F13A1	1.01	-1.51
	SIGMAR1	1.42	-1.51
	TBL3	1.13	-1.51
	UBAC1	0.22	-1.51
	NPC2	0.03	-1.51
	OLFM2	0.94	-1.51
	GH2	2.31	-1.51
	GPX6	1.26	-1.51
	LSS	1.84	-1.5
	ITGA1	3.57	-1.5
	REEP4	2.81	-1.5
	GRIN2B	-1.34	-1.5
	SCNN1B	0.73	-1.5
	TNFSF11	1.25	-1.5
	ITGA4	0.82	-1.5
	IL4R	-1.97	-1.49
	FOXRED2	1.74	-1.49
	NFKBIA	-2.56	-1.49
	CPLX1	-0.09	-1.49
	ELA2A	1.28	-1.48
	TWIST2	3.56	-1.48
	STAB1	1.29	-1.48
	TRPM3	2.14	-1.48
	TRIM15	-0.17	-1.48
	AKR7A2	1.61	-1.48
	DHRS7B	0.62	-1.48
	AIPL1	1.33	-1.47
	ACTN4	1.08	-1.47
	COQ9	0.41	-1.47
	OLFM4	0.46	-1.47
	SLC35C2	-0.34	-1.47
	RAB14	1.72	-1.47
	TAPBPL	-1.77	-1.47
	KIF20A	2.82	-1.47
	ALDOB	1.65	-1.47
	EBAG9	2.23	-1.46
	EPS8	1.74	-1.46
	SPINK1	0.31	-1.46
	PAG1	2.7	-1.45
	CARD6	0.05	-1.45
	NPNT	3.44	-1.45
	HMGCS1	-1.77	-1.45
	LIG4	0.19	-1.45
	CAV3	1.78	-1.44
	COL4A4	0.64	-1.44
	GNAI2	1.49	-1.44
	MYD88	1.12	-1.44
	AMPD1	-1.33	-1.44
	FLVCR1	0.92	-1.44
	APLP1	0.44	-1.44
	LYNX1	-3.25	-1.43
	SELS	-3.71	-1.43
	INHBB	3.33	-1.43
	GZMM	1.21	-1.43
	DNAJC6	-0.06	-1.43
	LLGL1	0.61	-1.42
	RTN4RL2	1.44	-1.42
	AXIN1	1.42	-1.42
	NOTCH3	1.85	-1.42
	SOD1	0.85	-1.42
	POLI	1.06	-1.41
	SIGLEC8	0.11	-1.41
	PSMA7	-0.15	-1.41
	MED13	2.45	-1.41
	DTX3	0.36	-1.41
	BCS1L	1.18	-1.41
	THRA	-3.36	-1.41
	SRF	1.38	-1.4
	PLA2G7	1.81	-1.4
	ADAM33	1.42	-1.4
	TCF20	-1.98	-1.4
	RGS5	1.48	-1.4
	BCS1L	1.04	-1.4
	PMPCB	1.91	-1.39
	MSH4	0.67	-1.39
	KIF4B	1.67	-1.39
	TST	3.8	-1.39
	SEMA3G	0.71	-1.39
	STAT6	-1.06	-1.39
	XPO5	-4.06	-1.39
	WRN	1.14	-1.39
	NMT2	0.69	-1.39
	WISP2	-1.36	-1.39
	CLU	1.53	-1.38
	PSMA4	-0.34	-1.38
	KCNF1	1.27	-1.37
	TAC3	1.52	-1.37
	CHFR	1.75	-1.37
	RFPL1	1.72	-1.37
	AKR1D1	-0.23	-1.37
	G6PD	1.25	-1.37
	PCSK1N	-0.04	-1.36
	CD6	1.09	-1.36
	NPEPL1	1.28	-1.35
	CFI	1.32	-1.35
	KLKBL4	2.09	-1.35
	AHCYL1	2.05	-1.35
	RAPGEFL1	1.21	-1.35
	CD300LB	2.39	-1.35
	RPL10	-6.54	-1.35
	CXXC1	0.95	-1.34
	PTGIS	1.35	-1.34
	CCDC114	1.41	-1.34
	RBM8A	-0.61	-1.33
	PCDH15	1.73	-1.33
	HABP2	-0.53	-1.33
	DAB2	-3.14	-1.32
	AP3S1	1.11	-1.32
	SSH1	2.7	-1.32
	FBXO6	0.23	-1.31
	PLEKHM2	1.31	-1.31
	SLC38A2	3.03	-1.31
	GPA33	2.76	-1.31
	HMG20B	1.23	-1.31
	RBP4	-1.44	-1.31
	GPLD1	1.37	-1.31
	AP2M1	-1.7	-1.3
	KIF25	2.05	-1.3
	LDLRAD3	-0.35	-1.3
	SCN9A	3.73	-1.3
	CD7	-0.62	-1.3
	DNAJC14	0.78	-1.3
	KRT1	0.46	-1.3
	JUND	0.66	-1.3
	CEBPE	-0.95	-1.3
	CBLC	1.7	-1.29
	GLRA3	1.38	-1.29
	PLOD1	-0.49	-1.29
	ERCC6	0.42	-1.29
	VDAC2	0.47	-1.29
	CYBA	2.15	-1.29
	AKR1A1	-3.08	-1.29
	RC3H2	1.96	-1.28
	SQRDL	1.12	-1.28
	STAMBP	1.65	-1.28
	ALDH4A1	-0.54	-1.28
	CCT5	0.67	-1.28
	CYP2E1	-0.82	-1.28
	WWOX	3.66	-1.28
	DLG2	0.84	-1.28
	GFRA4	-2.27	-1.27
	NTF3	-0.92	-1.27
	SPEN	2.53	-1.27
	POLB	-0.34	-1.27
	CBL	0.95	-1.27
	PLXNB2	-0.1	-1.27
	MFAP4	1.98	-1.27
	CYP1A1	-0.7	-1.27
	TRERF1	1.03	-1.26
	ABCC8	0.85	-1.26
	CYP8B1	1.38	-1.26
	SF3A1	0.37	-1.26
	ADAMTS3	0.69	-1.26
	TMEM158	1.08	-1.26
	MAFA	0.99	-1.26
	PXDN	1.35	-1.26
	IGSF10	1.34	-1.25
	C9orf97	0.44	-1.25
	UNQ9391	3.93	-1.25
	TOB1	-0.3	-1.25
	AKR1B1	1.19	-1.25
	LIPM	0.82	-1.25
	HPRT1	0.83	-1.24
	HES5	1.83	-1.24
	VAV2	1.79	-1.24
	ROBO4	-1.4	-1.24
	GFRA1	2.63	-1.24
	TXNIP	1.12	-1.24
	SLC24A5	0.22	-1.24
	TIMD4	1.17	-1.24
	TRPV4	0.39	-1.24
	UBE2C	1.21	-1.24
	ARR3	0.12	-1.23
	SERPINA1	1.56	-1.23
	IRS1	0.23	-1.23
	ALDH16A1	0.57	-1.23
	BSND	0.83	-1.23
	HIF3A	-0.51	-1.23
	SLC24A1	0.49	-1.23
	CLN3	1.1	-1.23
	PLD2	-0.63	-1.22
	PRMT7	0.42	-1.22
	SERPINA6	0.41	-1.22
	SLC25A16	-0.74	-1.22
	GRIN2D	0.46	-1.22
	SAP30	1.12	-1.21
	PTCH2	-0.24	-1.21
	BAG4	2.12	-1.21
	KIF1B	2.65	-1.21
	PTGS2	0.79	-1.2
	TRIM68	0.48	-1.2
	SETD1A	2.96	-1.2
	C15orf27	1.41	-1.2
	GRIN3B	-0.17	-1.2
	AGXT	0	-1.2
	RABL4	0.61	-1.2
	MAN2A2	-1.48	-1.19
	AFP	1.44	-1.19
	FMOD	1.05	-1.19
	XIAP	1.24	-1.19
	PDIA3	-0.29	-1.19
	JMJD1C	2.22	-1.19
	NAPSB	-0.01	-1.19
	SUPT16H	2.25	-1.19
	RAC3	1.22	-1.19
	GLUD1	0.99	-1.18
	OCA2	1.33	-1.18
	WFS1	0.34	-1.18
	METTL7B	0.57	-1.18
	LIN7B	1.85	-1.18
	SIGLEC6	-0.11	-1.18
	PKD1L2	-0.82	-1.18
	E2F2	2.11	-1.17
	EN2	0.69	-1.17
	CAPN1	0.98	-1.17
	PHF20L1	0.73	-1.17
	PON1	5.72	-1.17
	TSTA3	1.14	-1.17
	APEH	1.19	-1.17
	UCP2	1.17	-1.17
	RHAG	0.27	-1.17
	TFDP2	-1.28	-1.17
	SCN8A	1.33	-1.16
	FBXL19	0.58	-1.16
	ATP1A1	0.53	-1.16
	FGF1	1.44	-1.16
	MLKL	-0.3	-1.16
	GRLF1	-2.31	-1.16
	STAT5B	0.93	-1.16
	BCL6	0.8	-1.16
	SEMA6D	-2.96	-1.16
	NCOA4	-0.77	-1.16
	UMPS	0.79	-1.15
	MSH5	-1.43	-1.15
	NKX2-8	2.72	-1.15
	CCNF	-0.29	-1.15
	ARHGEF2	1.23	-1.15
	GZMA	1.79	-1.15
	KCNS3	1.49	-1.15
	PDE7B	0.83	-1.15
	CD27	0.89	-1.15
	CD274	-0.57	-1.14
	MYF6	-0.26	-1.14
	ARHGEF4	1.64	-1.14
	ITGB5	0.95	-1.14
	VLDLR	0.03	-1.14
	RAC1	0.91	-1.14
	CYP7B1	2	-1.14
	CYP4A11	2.8	-1.14
	SAFB	-1.89	-1.13
	MDH2	-1.64	-1.13
	ATP7A	3.47	-1.13
	CNGA4	1.79	-1.13
	POFUT1	-0.1	-1.13
	PSMC5	0.08	-1.13
	PHF16	0.18	-1.13
	FBXW5	-0.36	-1.13
	USP43	-0.99	-1.12
	BMP3	1.3	-1.12
	ZNRF4	0.66	-1.12
	KCND1	0.17	-1.12
	GPX3	0.14	-1.12
	KCNJ10	-0.1	-1.12
	NFIB	0.71	-1.12
	RNF167	1.88	-1.12
	FAT1	-2.01	-1.12
	CLEC4A	1.31	-1.11
	MMP27	0.79	-1.11
	KIF5B	0.32	-1.11
	PLG	5.57	-1.11
	HPR	-1.19	-1.11
	TRIP12	2.07	-1.11
	EPAS1	1.25	-1.11
	CCDC28A	-0.71	-1.11
	HSP90AB1	2.06	-1.11
	POU1F1	0.94	-1.11
	TNFRSF10D	1.1	-1.11
	C3orf50	-0.16	-1.11
	RHOB	1.99	-1.1
	DBT	0.97	-1.1
	LEP	-1.02	-1.1
	PROP1	0.86	-1.1
	BTC	2.73	-1.1
	NTHL1	-0.86	-1.1
	KCNK1	1.4	-1.1
	TXNDC3	1.04	-1.1
	PDIA4	0.85	-1.09
	FOXG1	1.08	-1.09
	RSC1A1	0.9	-1.09
	KITLG	1.73	-1.09
	P53AIP1	2.3	-1.09
	IL19	-0.47	-1.09
	NOL6	0.94	-1.09
	ADIPOR1	-0.11	-1.09
	NR2C2	1.49	-1.09
	CSH1	0.73	-1.09
	BTN3A2	1.52	-1.09
	MLF1IP	1.9	-1.08
	NARG1L	1.09	-1.08
	APEX1	0.93	-1.08
	KCNH7	0.4	-1.08
	SH3GL1	-0.26	-1.08
	EHMT1	1.18	-1.08
	IDS	2.15	-1.08
	GRIK2	0.22	-1.07
	JPH3	1.3	-1.07
	MNX1	0.67	-1.07
	OLFML2B	2.2	-1.07
	MECR	2.15	-1.07
	GTF2B	0.71	-1.07
	UBR5	2.78	-1.07
	SPAST	-0.1	-1.07
	ADCY9	0.37	-1.07
	HEYL	1.4	-1.07
	TM2D2	-1.01	-1.07
	SUMO2	1.89	-1.06
	TKT	0.81	-1.06
	EGLN2	1.05	-1.06
	ASCC2	1.08	-1.06
	MED15	0.97	-1.06
	HPN	2.15	-1.06
	hCG_38984	2.62	-1.06
	SH3BP4	0.85	-1.06
	RNF166	0.51	-1.06
	ADAMTS5	0.32	-1.06
	SMN1	0.8	-1.06
	CES7	0.69	-1.06
	TREM2	0.64	-1.06
	ILF2	0.36	-1.06
	SFRS9	0.64	-1.06
	USP33	-2.18	-1.06
	RP11-265F14.2	-0.02	-1.06
	ADAMTS1	1.36	-1.06
	LTBP4	1.73	-1.06
	CTSH	1.23	-1.06
	MDH1	1.82	-1.05
	DHCR7	2.63	-1.05
	P2RX3	1.05	-1.05
	CFB	1.42	-1.05
	PER1	0.86	-1.05
	CACNG6	1.22	-1.05
	HRK	-1.05	-1.05
	ALS2CL	0.87	-1.05
	DCLK3	2.79	-1.05
	PKHD1	0.66	-1.05
	DCHS2	0.5	-1.05
	PYCARD	1.3	-1.05
	BRMS1L	0.35	-1.05
	C20orf160	0.35	-1.05
	TOP2B	1.52	-1.04
	GTSE1	-0.17	-1.04
	CDC7	1.07	-1.04
	BDH1	4.65	-1.04
	INHBC	0.96	-1.04
	ABCF2	1.18	-1.04
	LOC388524	0.76	-1.04
	PVRL4	1.33	-1.04
	TXNDC9	3.36	-1.04
	DOK2	2.83	-1.04
	CD84	-0.05	-1.04
	FBXO2	-1.42	-1.04
	RAB39	0.9	-1.03
	TIA1	1.05	-1.03
	CADM2	2.92	-1.03
	ATP2A2	0.48	-1.03
	UBXN1	0.18	-1.03
	MED1	3.48	-1.03
	BTN3A3	1.12	-1.03
	HSP90B1	0.17	-1.03
	GOSR2	1.14	-1.03
	CACNA1F	1.62	-1.03
	SLC10A1	0.9	-1.03
	FNTA	0.98	-1.02
	BMP5	0.58	-1.02
	TRIB2	2.02	-1.02
	LOXL3	0.43	-1.01
	SNRNP25	1.65	-1.01
	SH2D3C	-1.97	-1.01
	PARP3	0.33	-1.01
	RGS17	-1.68	-1.01
	SCGB1A1	0.48	-1.01
	LINGO1	1.91	-1
	ANGPTL5	0.51	-1
	IL27RA	1.02	-1
	CHRNE	0.88	-1
	SRD5A1	-0.23	-1
	GP1BA	0.43	-1
	KIF11	-6.19	-0.99
	TOP1MT	-2.33	-0.99
	TUBA4A	1.62	-0.99
	ENG	1.52	-0.99
	UBL4A	0.75	-0.99
	PRAM1	-5.3	-0.99
	HNF1B	0.16	-0.99
	LRP8	0.26	-0.99
	MMP1	-1.05	-0.99
	ERCC1	0.15	-0.99
	RNF10	0.84	-0.98
	ENC1	0.98	-0.98
	CCL27	3.12	-0.98
	RAB20	0.92	-0.98
	CYP1A2	0.71	-0.98
	TRPC7	1.48	-0.98
	FBXO46	1.91	-0.98
	ULBP3	1.97	-0.98
	SH2D1A	2.21	-0.98
	XCL1	3.02	-0.98
	CSE1L	2.49	-0.98
	PLK5P	0.83	-0.98
	TXNDC17	0.29	-0.98
	MLL	0.16	-0.97
	METTL7A	2.16	-0.97
	HOMER2	-1.98	-0.97
	LHX4	1.15	-0.97
	SPN	-1.14	-0.97
	GNB4	0.99	-0.97
	TRIM36	0.45	-0.97
	CDC27	1.27	-0.97
	IGBP1	-0.16	-0.97
	GLRX3	0.55	-0.96
	CD72	0.72	-0.96
	SEPN1	0.73	-0.96
	PCSK2	1.06	-0.96
	FGF23	1.59	-0.96
	NQO1	-1.35	-0.96
	GAS6	1.43	-0.96
	AQP9	0.95	-0.96
	CYP39A1	1.02	-0.96
	FKBP1A	0.61	-0.96
	METTL8	-0.96	-0.96
	RGS14	-0.37	-0.95
	PSMD14	0.26	-0.95
	USP36	0.96	-0.95
	CUGBP1	0.25	-0.95
	SCO2	0.02	-0.95
	PHRF1	3.63	-0.95
	GNAS	0.88	-0.95
	PC	0.42	-0.95
	ITGA8	1.51	-0.95
	PGM5	1.54	-0.95
	LAMB1	-1.2	-0.94
	ASB6	0.8	-0.94
	ARID1A	0.71	-0.94
	HAS1	0.36	-0.94
	IL2RA	-1.79	-0.94
	CHRNA6	1.43	-0.94
	CCNK	-1.37	-0.94
	RETN	2.16	-0.94
	SORD	0.87	-0.93
	KLC3	-1.2	-0.93
	SERPINB8	0.51	-0.93
	CD34	2.28	-0.93
	TXNL4B	-1.16	-0.93
	GLRX	-0.9	-0.93
	SOLH	-1.05	-0.93
	ALOX12P2	1.59	-0.92
	EFNA1	-0.86	-0.92
	AUP1	0.62	-0.92
	FAM5B	-1.47	-0.92
	IL15RA	0.6	-0.92
	PLCB4	0.64	-0.92
	KCNIP1	0.34	-0.92
	USP21	0.55	-0.92
	HSPA14	1.74	-0.92
	UHRF1	4.46	-0.92
	ATP6V1B1	0.06	-0.92
	KIF4A	-0.14	-0.92
	AADAC	0.71	-0.91
	ST14	-1.41	-0.91
	ABCG1	2.11	-0.91
	GALNS	-0.15	-0.91
	CTSC	-1.45	-0.91
	TLR7	1.42	-0.91
	CD55	1.29	-0.9
	MMP21	2.44	-0.9
	CKAP5	-0.87	-0.9
	HSD11B2	0.24	-0.9
	PAQR5	-0.91	-0.9
	KCNAB1	1.47	-0.9
	RNF157	1.71	-0.9
	SCYE1	0.44	-0.9
	IFNA14	1.06	-0.9
	TNFRSF9	0.82	-0.9
	GNG4	1.25	-0.9
	FBXL8	1.51	-0.89
	DHRS7	0.56	-0.89
	CA9	-0.16	-0.89
	POLH	1.52	-0.89
	SLC6A18	1.1	-0.89
	LAP3	0.65	-0.89
	WTAP	1.4	-0.89
	NSUN4	-0.11	-0.89
	ASPH	0.1	-0.89
	WWOX	0.74	-0.89
	OSGEP	-0.7	-0.89
	COX7A2L	-7.07	-0.88
	RFX1	1.62	-0.88
	PDE4B	-0.39	-0.88
	HECTD2	0.35	-0.88
	UCHL1	0.29	-0.88
	MBTPS2	-1.05	-0.88
	PPOX	-0.05	-0.88
	BAZ2B	1.34	-0.88
	TXNDC1	0.52	-0.88
	SIGLEC5	3.01	-0.88
	IFITM1	0.73	-0.88
	N6AMT1	0.82	-0.88
	PAM	-0.59	-0.88
	BOK	1.55	-0.88
	RPL4	-2.64	-0.88
	CBX4	0.55	-0.87
	SLC25A45	0.38	-0.87
	PTGES3	1.84	-0.87
	SLC25A5	0.59	-0.87
	MGST3	1.77	-0.87
	BCL2L13	0.55	-0.87
	TRIM14	-2.01	-0.87
	MRPS17	-3.05	-0.87
	CCNE2	-1.53	-0.86
	ELA3A	-0.02	-0.86
	COL6A3	0.79	-0.86
	KIF5A	1.5	-0.86
	EFEMP2	0.82	-0.86
	PJA1	0.31	-0.86
	SLC25A14	2.47	-0.86
	LGMN	1.93	-0.86
	SIRPB1	0.14	-0.85
	MAML2	-3.3	-0.85
	ACSM3	0.16	-0.85
	COG2	1.49	-0.85
	RNF19A	2.94	-0.85
	TNFRSF10C	1.66	-0.85
	DCUN1D1	0.14	-0.85
	GRAP2	0.8	-0.85
	WDR46	-0.78	-0.85
	ARSE	1.06	-0.85
	CENPN	0.59	-0.85
	LTA	1.03	-0.84
	HDAC1	-0.41	-0.84
	RAB7A	-1.39	-0.84
	TCN2	-0.4	-0.84
	TGFB1	-0.14	-0.84
	BCL2L2	0.62	-0.84
	CD28	0.49	-0.84
	LTA4H	0.74	-0.84
	PLCE1	1.25	-0.84
	ADC	1.22	-0.84
	TNR	1.56	-0.84
	HOMER1	0.23	-0.84
	AFM	0.92	-0.83
	PLXNC1	1	-0.83
	ING1	-0.18	-0.83
	NR1H2	3.97	-0.83
	UIMC1	1.09	-0.83
	RGS2	2.13	-0.83
	PRSS2	1.38	-0.83
	TRADD	-0.91	-0.83
	PRB3	-1.77	-0.83
	SLC25A11	0.6	-0.83
	ACCN2	0.63	-0.83
	KCNN1	0.68	-0.83
	PLXNB1	0.82	-0.83
	LOC90826	0.28	-0.83
	TBX3	-0.37	-0.83
	MIP	1.78	-0.83
	TSSK4	0.93	-0.83
	SND1	0.19	-0.83
	HERC3	0.79	-0.83
	CNGA3	1.17	-0.82
	LSR	1.02	-0.82
	AMPD2	0.29	-0.82
	SLC25A44	-1.14	-0.82
	NME2P1	-0.34	-0.82
	WARS2	0.44	-0.82
	CLCN2	1.51	-0.82
	CHPF	1.14	-0.82
	RERG	6.46	-0.82
	SQSTM1	-1.46	-0.82
	IRF2BP2	-3.2	-0.81
	SETD5	0.16	-0.81
	IFNA16	-0.16	-0.81
	PJA2	2.56	-0.81
	XPNPEP3	0.9	-0.81
	CYP26C1	-0.73	-0.81
	OXNAD1	0.71	-0.81
	OVOL1	0.22	-0.81
	GLG1	0.69	-0.81
	TXNDC15	-0.41	-0.81
	KLK3	1.56	-0.81
	DAG1	0.06	-0.81
	FKBP5	1.54	-0.81
	ZMYND19	1.57	-0.8
	GLI2	1.71	-0.8
	RBPJL	0.01	-0.8
	TNFRSF12A	-0.97	-0.8
	LYPD5	-1.34	-0.8
	GAPDHS	-0.81	-0.8
	ITGAE	1.77	-0.8
	PEX7	1.49	-0.8
	GTF2H4	1.88	-0.8
	AMD1	0.53	-0.8
	CYR61	-3.55	-0.8
	DGCR2	0.77	-0.8
	RAD50	3.37	-0.79
	OCRL	5.56	-0.79
	GNA13	-1.98	-0.79
	SIVA1	1.12	-0.79
	FGB	1.52	-0.79
	STX16	-0.34	-0.79
	CSF1	0.05	-0.79
	TREM1	0.47	-0.79
	GJB3	1.15	-0.79
	EI24	2.09	-0.79
	RBAK	-1.03	-0.79
	PECAM1	-0.36	-0.79
	TEX13A	0.2	-0.79
	LTBP1	-0.63	-0.79
	RNF122	0.98	-0.79
	RTP3	1.98	-0.79
	TRIP6	4.72	-0.78
	KCNA10	4.8	-0.78
	HSD3B2	0.56	-0.78
	TRIM48	0.9	-0.78
	TXNDC2	1.61	-0.78
	HNMT	-0.7	-0.78
	UBTD2	0.07	-0.78
	ABCA6	-1.28	-0.78
	FRS2	1.02	-0.78
	CCDC136	0.57	-0.78
	APOF	1	-0.78
	CD79B	2.49	-0.77
	BOC	0.93	-0.77
	EPHA6	-0.92	-0.77
	GNG3	-0.69	-0.77
	CD247	-0.63	-0.77
	B4GALNT1	0.45	-0.77
	VPREB3	1.02	-0.77
	ENSA	-0.18	-0.77
	KCNJ4	0.56	-0.77
	FBXO9	0.16	-0.77
	GP2	2.57	-0.77
	RAB1A	0.55	-0.77
	TINAG	0.74	-0.77
	FOXN3	0.93	-0.77
	TNFRSF11B	1.05	-0.77
	GABRA3	-3.12	-0.76
	GDF3	0.93	-0.76
	DLX3	2.89	-0.76
	ITPR3	0.23	-0.76
	HNRNPUL2	0.58	-0.76
	BCAP29	0.6	-0.76
	PCMTD1	2.74	-0.76
	KCNJ8	0.93	-0.76
	ERCC3	0.88	-0.76
	GNAT1	0.62	-0.76
	CYP2W1	1.12	-0.76
	RLN3	0.88	-0.76
	AP1S1	1.03	-0.76
	TFF1	-2.87	-0.76
	LOC442421	-0.01	-0.76
	TMPRSS13	2.75	-0.76
	PHF14	0.51	-0.76
	PLXNA1	-1.63	-0.76
	PAQR6	0.77	-0.76
	C2orf43	0.75	-0.76
	SIM1	-2.37	-0.75
	ESRRB	-0.54	-0.75
	GUCY2D	1.71	-0.75
	PEX19	1.61	-0.75
	KPNA2	2.18	-0.75
	FKBP2	-0.11	-0.75
	GPIHBP1	1.73	-0.75
	ACACA	0.72	-0.75
	TRAK2	2.5	-0.75
	PILRB	0.94	-0.75
	TIPIN	-1.12	-0.75
	ASB3	0.74	-0.75
	RASGRP4	0.88	-0.75
	SPRY1	1.41	-0.74
	TCEB1	-0.12	-0.74
	ADD1	0.5	-0.74
	PDZRN3	0.64	-0.74
	ZBTB16	0.73	-0.74
	PKD2L2	0.79	-0.74
	INHA	6.36	-0.74
	NCKAP1	1.24	-0.74
	SNAI2	-1.03	-0.74
	CIDEB	0.28	-0.74
	CYP2A6	-1.34	-0.74
	POLK	1.66	-0.74
	FGG	0.66	-0.73
	LOC402036	0.22	-0.73
	RSPO3	0.63	-0.73
	PSMC4	-1.95	-0.73
	ATP9A	0.18	-0.73
	PSMD7	0.58	-0.73
	SUFU	0.62	-0.73
	MED23	0.36	-0.73
	TRPC4	-1.74	-0.73
	QRICH1	0.57	-0.73
	CAMLG	0.96	-0.73
	CLDN3	0.41	-0.73
	USP20	0.7	-0.73
	AIP	1.07	-0.72
	SNX21	-2.01	-0.72
	KNTC1	-0.07	-0.72
	SLC9A7	2.31	-0.72
	ZNF845	0.37	-0.72
	AHSG	0.41	-0.72
	CEL	-1.14	-0.72
	FIGF	0.4	-0.72
	TRIM7	0.34	-0.72
	LYPD6B	4.77	-0.72
	DCC	-3.74	-0.72
	SHC1	0.92	-0.72
	MEN1	1.31	-0.72
	TCOF1	2.13	-0.72
	CYP2D7P1	1.44	-0.72
	NEUROD4	0.93	-0.72
	GAST	-1.37	-0.72
	CYP27C1	1.91	-0.72
	HSD17B11	0.71	-0.72
	ABI3BP	-0.2	-0.72
	CAPN6	0.92	-0.71
	FBXL5	0.46	-0.71
	CLIC3	1.43	-0.71
	CD68	1.49	-0.71
	GUSB	5.68	-0.71
	GABRB3	-0.93	-0.71
	CD1E	1.17	-0.71
	FBXO24	0.47	-0.71
	GAD1	0.78	-0.71
	MUC6	0.17	-0.71
	NUP98	-0.74	-0.71
	ITGAX	-1.07	-0.7
	PBX1	0.36	-0.7
	TFAP2A	-0.38	-0.7
	FAT2	-0.23	-0.7
	ATP6V1B2	-0.21	-0.7
	LBP	0.34	-0.7
	VEGFA	1.86	-0.7
	ROBO1	-1.09	-0.7
	GTF2F1	0.2	-0.69
	ATP2B4	0.88	-0.69
	UBR1	-0.02	-0.69
	TIMP3	1.29	-0.69
	CPZ	0.35	-0.69
	ANP32E	1.18	-0.69
	BDNF	-0.04	-0.69
	DLG5	-1.29	-0.69
	NSMAF	1.49	-0.69
	OSCAR	2.14	-0.69
	GOSR1	0.61	-0.69
	SIGLEC11	3.02	-0.68
	DIO2	0.79	-0.68
	RAP1A	0.28	-0.68
	ASB1	0.62	-0.68
	RELB	-0.45	-0.68
	KCNQ5	0.81	-0.68
	MST1	0.88	-0.68
	PGPEP1	2.88	-0.68
	TP53I11	0.88	-0.68
	IL13RA1	-0.19	-0.68
	CHM	0.82	-0.68
	F10	-3.74	-0.67
	PEX5	-2.45	-0.67
	CYP4F22	3.03	-0.67
	TCP11L2	0.83	-0.67
	HDAC10	1.36	-0.67
	SMC3	-0.26	-0.67
	FECH	1.61	-0.67
	TRAF3IP1	0.44	-0.67
	BMP6	0.36	-0.66
	GPI	0.66	-0.66
	MTRR	0.07	-0.66
	SCARB1	1.91	-0.66
	PRAGMIN	-1.23	-0.66
	EYA4	0.77	-0.66
	SETDB1	1.04	-0.66
	CD2AP	0.11	-0.66
	SCPEP1	0.49	-0.66
	RPA4	-1.7	-0.66
	DNMT3L	0.1	-0.66
	USP5	0.37	-0.66
	TGFBRAP1	-0.61	-0.66
	39873	0.21	-0.66
	ABCC9	0.87	-0.66
	GALE	1.12	-0.66
	KIF9	0.9	-0.66
	PHEX	-0.3	-0.66
	GJB6	1.51	-0.65
	DLL3	-5.4	-0.65
	MRC1	3.06	-0.65
	PDGFA	1.61	-0.65
	CACNA2D3	2.39	-0.65
	PPIB	0.08	-0.65
	IQGAP3	0.72	-0.65
	TARS	0.01	-0.65
	TULP1	1.57	-0.65
	IFNA4	0.03	-0.65
	THBS4	0.67	-0.65
	RAD52	1.2	-0.64
	TMPRSS3	-1.16	-0.64
	ESAM	-1.1	-0.64
	TRPM8	0.72	-0.64
	DTX1	-0.63	-0.64
	SMC1A	0.72	-0.64
	PDIA5	1.09	-0.64
	JOSD1	3.91	-0.64
	NOS2	-0.68	-0.64
	SLIT2	1.51	-0.64
	SLC20A1	2.15	-0.64
	CD1A	0.94	-0.64
	SLC7A5	0.91	-0.64
	CLCF1	1.33	-0.64
	TOP2A	-0.89	-0.64
	MLH1	-0.69	-0.64
	CTNNA1	-0.25	-0.64
	TMEM30A	1.26	-0.64
	WNT4	-0.2	-0.64
	CHRNA5	0.73	-0.64
	GRIA3	1.23	-0.64
	ADAMDEC1	0.97	-0.63
	SPINT1	0.05	-0.63
	TUBB4	-0.28	-0.63
	MSX1	-0.26	-0.63
	TUBG2	-0.95	-0.63
	KCNA5	0.4	-0.63
	ASMT	1.19	-0.63
	DPEP3	0.68	-0.63
	MGST2	-2.04	-0.63
	BIRC7	0.67	-0.63
	CETN2	1.32	-0.63
	KCNIP3	-0.14	-0.63
	RASA1	0.13	-0.63
	PDHA1	1.19	-0.63
	MIPEP	0.42	-0.63
	OSGEPL1	-0.35	-0.62
	39874	-1.18	-0.62
	EDA2R	0.4	-0.62
	PSMA8	-0.35	-0.62
	AIFM2	-1.52	-0.62
	TDP1	-2.56	-0.62
	MTA1	1.6	-0.61
	ITGA2B	1.06	-0.61
	IL1F6	1.43	-0.61
	CXCL5	-0.68	-0.61
	TRPM2	1.08	-0.61
	ERAP1	1.41	-0.61
	S100A13	0.59	-0.61
	STX5	0.93	-0.61
	CLEC4D	1.54	-0.61
	KCNJ13	1.29	-0.61
	LTC4S	0.64	-0.61
	LRRC2	0.45	-0.61
	PHLDA2	-0.53	-0.61
	EEF1A2	-0.89	-0.61
	MXD1	-0.62	-0.61
	TCF7L2	-1.68	-0.61
	XDH	-0.54	-0.61
	GNG13	1.24	-0.61
	DTL	0.5	-0.61
	USP45	2.33	-0.6
	SLC25A24	0.75	-0.6
	C5orf39	-0.77	-0.6
	MOCS3	0.62	-0.6
	PLA2G10	0.02	-0.6
	DECR1	0.6	-0.6
	GFRA2	1.17	-0.6
	AGA	1.91	-0.6
	KCND3	0.89	-0.6
	IFNGR2	-0.47	-0.6
	SLC10A5	1.94	-0.6
	KLF16	-0.12	-0.6
	TACSTD2	0.6	-0.6
	HCN4	-1.26	-0.6
	TREX2	0.04	-0.6
	RTN4RL1	1.82	-0.6
	KCNJ2	0.4	-0.6
	LAMA3	0.03	-0.6
	PRSS21	1.39	-0.6
	FBN2	1.59	-0.6
	PIAS1	2.57	-0.6
	KALRN	-0.14	-0.6
	VNN2	-0.15	-0.6
	NEO1	-0.3	-0.6
	ATP6V1A	0.68	-0.59
	ZNRF2	4.11	-0.59
	TXNDC14	-2.49	-0.59
	TRIM65	1.07	-0.59
	FADD	-0.08	-0.59
	EDARADD	0.78	-0.59
	FGF8	1.57	-0.59
	MCCC1	0.38	-0.59
	TXNDC4	0.21	-0.59
	IQGAP2	0.67	-0.59
	C13orf1	1.02	-0.59
	GPC1	0.54	-0.59
	KCNK4	-0.71	-0.59
	ZNRF3	1.27	-0.59
	CTSF	1.55	-0.59
	CYP2B7P1	1.33	-0.59
	ITGB4	1.33	-0.59
	CPS1	1.93	-0.59
	BACE1	1.47	-0.59
	ABCC11	1.42	-0.59
	RANBP2	1.48	-0.59
	CCL3	1.52	-0.59
	BMP7	1.38	-0.59
	GABRA2	-3.24	-0.59
	ADAP1	-0.54	-0.58
	MTL5	-1.92	-0.58
	ABCC4	0.67	-0.58
	MPN2	-0.7	-0.58
	CD4	0.76	-0.58
	FASN	0.46	-0.58
	TFAP2B	1.26	-0.58
	MITF	-0.34	-0.58
	HEXB	-1.91	-0.58
	BAIAP3	-0.02	-0.58
	MEP1A	0.33	-0.58
	TNFSF15	-1.53	-0.58
	DNAH7	-0.34	-0.58
	LRRC57	-2.3	-0.57
	CPA1	0.48	-0.57
	CLOCK	-1.17	-0.57
	EPB42	0.73	-0.57
	PDE9A	1.06	-0.57
	FUCA1	-0.06	-0.57
	METTL11A	-0.81	-0.57
	PCSK6	3.08	-0.57
	AATF	1.95	-0.57
	CENPK	-1.74	-0.57
	SLIT1	-0.4	-0.57
	HTRA4	0.15	-0.57
	TRDMT1	0.54	-0.56
	IMMP2L	0.53	-0.56
	DDX41	0.56	-0.56
	GABRA5	0.72	-0.56
	MUC17	0.93	-0.56
	ADAM20	-0.77	-0.56
	DAP3	-2.21	-0.56
	PDE3B	-1.6	-0.56
	IL1RAPL2	2.23	-0.56
	ALDH8A1	0.77	-0.56
	TDRD3	0.89	-0.56
	BRE	0.7	-0.56
	KIF3C	2.37	-0.56
	CEP110	2.43	-0.56
	RAB22A	1.19	-0.56
	CBS	-0.92	-0.56
	IL20	-0.21	-0.56
	PGRMC2	-0.21	-0.56
	CRK	1.68	-0.56
	TM2D3	-0.71	-0.56
	ODZ4	1.25	-0.55
	RAD21	-1.03	-0.55
	ZACN	-1.57	-0.55
	FLCN	0.48	-0.55
	OMA1	-0.01	-0.55
	REL	1.31	-0.55
	SLC2A2	0.6	-0.55
	TXNDC16	0.98	-0.55
	NCCRP1	-0.31	-0.55
	TYMS	1.27	-0.55
	PTGES	-0.68	-0.55
	PSMA5	-0.15	-0.55
	TFEC	2.13	-0.54
	RSU1	2.24	-0.54
	CALR	1.16	-0.54
	KCNK6	-0.19	-0.54
	TMEM87A	0.49	-0.54
	TUBA1B	-0.22	-0.54
	GAS2	-0.04	-0.54
	ATP6AP2	-1.67	-0.54
	CR2	0.44	-0.54
	KCNK5	1.12	-0.54
	BCL2L12	0.44	-0.54
	RNF40	1.67	-0.54
	CTSE	-0.73	-0.54
	DAD1	-1.81	-0.54
	MLL4	-2.28	-0.54
	CNOT4	0.22	-0.54
	RGS9	3.04	-0.54
	SLC9A6	0.44	-0.54
	PSMB7	2.15	-0.53
	CDH2	4.62	-0.53
	IL12A	-0.15	-0.53
	STS	-1.3	-0.53
	CAD	0.46	-0.53
	UBE2A	-0.79	-0.53
	MEX3A	-2.12	-0.53
	HSD17B12	0.89	-0.53
	KCNIP4	0.24	-0.53
	VDAC3	0.53	-0.53
	SLC6A13	-1.36	-0.53
	SURF1	-0.89	-0.53
	CYP20A1	0.52	-0.53
	A4GALT	0.37	-0.53
	TSLP	1.61	-0.52
	CD99	0.99	-0.52
	CCNE1	0.78	-0.52
	RNF146	-0.06	-0.52
	TMPRSS6	2.12	-0.52
	ANPEP	-0.44	-0.52
	BCL11B	1.99	-0.52
	FHL2	-0.04	-0.52
	LOC283116	0.5	-0.52
	PTCH1	-0.62	-0.52
	RNF12	0	-0.52
	GP5	-0.46	-0.52
	PDCD4	0.03	-0.52
	TRIM46	0.51	-0.52
	IL12B	-1.97	-0.52
	FMO1	0.64	-0.52
	PRIC285	2.02	-0.52
	CALCA	0.88	-0.52
	NEB	0.7	-0.52
	TOLLIP	-5.46	-0.52
	GNA14	1.71	-0.52
	APOB48R	0.24	-0.52
	CCNB1	0.9	-0.52
	USP45	0.11	-0.51
	MARVELD3	0.3	-0.51
	SEC11B	0.47	-0.51
	IL3	1.57	-0.51
	KIF3B	0.48	-0.51
	NAMPT	-5.44	-0.51
	MLLT6	1.06	-0.51
	NTN1	1.3	-0.51
	PIP5KL1	-0.4	-0.51
	SET	0.63	-0.51
	SNX9	1.63	-0.51
	TLN2	0.66	-0.51
	RGPD5	0.52	-0.51
	PHF10	1.07	-0.51
	SERPINB6	1.99	-0.51
	CHRNA3	-0.53	-0.51
	RNF144A	0.17	-0.5
	KREMEN2	0.14	-0.5
	PLCD3	-0.26	-0.5
	CTSD	3.28	-0.5
	CHD3	0.85	-0.5
	SULF1	-0.15	-0.5
	DNAJC10	0.85	-0.5
	TREML4	0.32	-0.5
	TUBA3E	0.16	-0.5
	TXNDC8	0.63	-0.5
	KIAA1161	0.01	-0.5
	RABGGTB	-2.05	-0.5
	RRM2B	0.7	-0.5
	RNF186	-0.55	-0.5
	MID1	0.86	-0.5
	GNG10	0.33	-0.5
	MYH9	0.66	-0.49
	FANCG	-0.77	-0.49
	CD3E	0.15	-0.49
	SERPINA5	-2.53	-0.49
	KCNMB1	0.03	-0.49
	CDH3	1.12	-0.49
	SERPINA4	-0.24	-0.49
	ACCN1	-0.17	-0.49
	CRYGD	0.04	-0.49
	CORIN	-0.02	-0.49
	ADH7	-0.36	-0.49
	SLAMF9	0.48	-0.49
	COMTD1	0.48	-0.49
	IFNGR1	0.35	-0.49
	SLC5A5	0.93	-0.48
	PGR	0.31	-0.48
	PDE3A	0.12	-0.48
	C15orf17	-0.71	-0.48
	KIAA1109	0.42	-0.48
	ZDHHC3	0.21	-0.48
	TRMT61B	-0.49	-0.48
	SMAD3	-0.34	-0.48
	PLCG2	0.74	-0.48
	TNXB	-2.52	-0.48
	PDGFRL	-0.31	-0.48
	PLA2G2F	-0.46	-0.48
	SENP2	0.35	-0.48
	KLC2	-2.87	-0.47
	ID1	-0.95	-0.47
	MGC42105	-0.98	-0.47
	GFRA3	-0.29	-0.47
	VTI1B	0.43	-0.47
	RPLP2	-2.26	-0.47
	IPO5	0.36	-0.47
	MSN	-2.26	-0.47
	SFRS2IP	0.88	-0.47
	CDC42	0.43	-0.47
	SHROOM1	0.28	-0.47
	OR11H1	1.34	-0.47
	STOML2	0.49	-0.47
	CACNA1S	-0.16	-0.47
	GBA2	0.94	-0.47
	E2F8	-0.29	-0.47
	MPZ	1.58	-0.47
	NTS	0.93	-0.47
	FOLR3	-2.85	-0.47
	ITLN2	0.41	-0.47
	CDCA5	-2.23	-0.47
	CLCA4	-1.85	-0.47
	CSMD3	0.44	-0.46
	RBBP5	1.02	-0.46
	SETD5	0.66	-0.46
	PA2G4	-1.02	-0.46
	AKR1CL2	0.68	-0.46
	SIGLECP3	0.55	-0.46
	CRYGB	-1.62	-0.46
	YWHAG	-0.84	-0.46
	EBP	0.55	-0.46
	VAV3	0.43	-0.46
	SLC6A19	1.89	-0.46
	EPHX1	-0.52	-0.46
	CPT2	2.43	-0.46
	GCH1	0.57	-0.46
	CTSG	0.97	-0.46
	KIF2B	1.35	-0.46
	HERC6	1.4	-0.46
	TAP2	-0.19	-0.46
	SLC26A4	0.53	-0.45
	CLCN4	2.7	-0.45
	LRP10	0.35	-0.45
	EFNB2	-0.21	-0.45
	FRS3	1.3	-0.45
	RAG1	2.27	-0.45
	FKBP9	-0.02	-0.45
	NCF2	0.47	-0.45
	IL28A	0.38	-0.45
	ENPEP	-0.51	-0.45
	TLR5	0.54	-0.45
	LOXL2	-1.69	-0.45
	HDAC5	-0.5	-0.45
	LIN7C	-0.39	-0.45
	USP34	4.43	-0.45
	BECN1	-1.31	-0.45
	DCTN1	1.11	-0.45
	TNFSF13	0.62	-0.45
	DHODH	-1.11	-0.44
	TNS3	-0.04	-0.44
	LMO2	-0.89	-0.44
	SPR	0.54	-0.44
	AGBL2	-0.43	-0.44
	NR1D2	0.39	-0.44
	ABCB8	0.7	-0.44
	BTN2A3	1.39	-0.44
	AZIN1	0.81	-0.44
	DAGLA	-1.97	-0.44
	RELA	1.46	-0.44
	RNF34	0.36	-0.44
	ASB7	-1.76	-0.44
	ITGB2	0.46	-0.44
	SSX2	1.57	-0.44
	MS4A6A	-0.84	-0.43
	GJA1	0.39	-0.43
	SLC19A2	0.99	-0.43
	CLCN6	-0.59	-0.43
	POLA1	-0.26	-0.43
	CD63	0.52	-0.43
	SPRYD5	-1.35	-0.43
	SLC5A1	0.4	-0.43
	MAP7	3.16	-0.43
	CYP4F3	0.92	-0.43
	BSCL2	1.5	-0.43
	SOD3	-0.48	-0.43
	CES2	-1.66	-0.43
	GFI1	-0.25	-0.43
	RAB13	1.69	-0.43
	UBD	0.87	-0.43
	SPTB	0.19	-0.43
	CACNA1E	-3.61	-0.43
	IL6	0.06	-0.43
	KCNK3	0.43	-0.43
	ILDR1	0.53	-0.43
	HNRNPM	0.57	-0.43
	UBASH3B	-0.4	-0.42
	ABCB4	2.08	-0.42
	SETD5	-0.9	-0.42
	TNFAIP3	1.82	-0.42
	LRRC4	-1.8	-0.42
	TFAP2C	0.52	-0.42
	GM2A	0.47	-0.42
	PIGK	0.2	-0.42
	SI	1.61	-0.42
	HDC	-1.69	-0.42
	HSDL2	-0.61	-0.42
	HPGD	1.24	-0.42
	CBLB	-0.04	-0.42
	HRASLS	-0.3	-0.42
	PLXND1	0.28	-0.42
	KIF5C	-0.27	-0.42
	TMPRSS9	-4.93	-0.42
	CCT8	1.42	-0.42
	C5	1.37	-0.42
	CATSPER2	1.72	-0.41
	APP	2.02	-0.41
	GSTZ1	0.56	-0.41
	TRIM26	-1.4	-0.41
	P4HB	-0.15	-0.41
	TPCN2	0.37	-0.41
	LIG1	1.04	-0.41
	FBXO10	0.19	-0.41
	YWHAE	1.6	-0.41
	SAT1	0.57	-0.41
	KCNMB2	1.68	-0.41
	RORC	4.73	-0.41
	AIFM1	0.38	-0.41
	NEFH	1.45	-0.41
	RHOC	0.24	-0.4
	NCOA3	-2.83	-0.4
	IL9	-1.16	-0.4
	HOXD10	0.71	-0.4
	IL31RA	-0.3	-0.4
	MNAT1	-1.13	-0.4
	TMPRSS4	0.18	-0.4
	CD8A	0.55	-0.4
	FZR1	0.11	-0.4
	KCNH3	-0.77	-0.4
	TRIP13	-0.21	-0.4
	ZIC3	1.4	-0.4
	DTX2	0.94	-0.4
	CUL5	0.74	-0.4
	GINS2	-0.51	-0.4
	TRAM1	0.97	-0.4
	SPC24	0.54	-0.4
	GAA	1.4	-0.4
	PAX6	-0.66	-0.4
	YARS2	-1.34	-0.4
	LDLRAD2	0.33	-0.4
	GDF11	-1.23	-0.39
	CD38	-0.38	-0.39
	CCL23	1.18	-0.39
	PMS2L5	0.69	-0.39
	SULF2	0.24	-0.39
	REEP6	0.73	-0.39
	LOC220594	0.03	-0.39
	LONRF1	0.78	-0.39
	BET1	2.02	-0.39
	RARB	-0.52	-0.39
	BACE2	1.26	-0.39
	CYP11B1	-2.41	-0.39
	POLN	0.66	-0.39
	ISYNA1	-0.21	-0.39
	SLURP1	-0.66	-0.39
	VARS2	1.34	-0.39
	UBLCP1	0.39	-0.39
	PCDH21	0.19	-0.38
	REV1	0.77	-0.38
	TGFB2	3.38	-0.38
	CATSPER3	0.74	-0.38
	UNC119	0.53	-0.38
	MORC4	0.08	-0.38
	CRIM1	0.64	-0.38
	PLEC1	0.46	-0.38
	ELA3B	0.78	-0.38
	CHRNB3	0.55	-0.38
	DPF1	-0.25	-0.38
	ZNF443	2.3	-0.38
	ERG	-0.41	-0.38
	LOR	-0.43	-0.38
	LEPROTL1	-1.49	-0.38
	IDO1	1.28	-0.38
	THBS1	0.15	-0.38
	CCL14	0.59	-0.38
	CENPB	1.04	-0.38
	SATB1	-1.33	-0.38
	PAWR	0.52	-0.38
	CDC23	-0.02	-0.38
	RNASEL	-0.33	-0.38
	TAF10	-0.02	-0.37
	CD19	-2.31	-0.37
	SLC4A9	0.32	-0.37
	AQP2	0.21	-0.37
	PDZD3	0.7	-0.37
	FGF19	-1.42	-0.37
	LOC377711	0.17	-0.37
	SDC4	2.03	-0.37
	LRCH4	0.98	-0.37
	HRAS	-0.49	-0.37
	FBXO27	0.1	-0.37
	DSPP	-0.04	-0.37
	XRCC4	0.06	-0.37
	KHSRP	-1.2	-0.37
	KLK8	0.83	-0.37
	ATP2A1	0.58	-0.37
	CCL4	1.32	-0.37
	LEPR	-0.51	-0.37
	RGS7	-0.16	-0.37
	KCNK15	-1.8	-0.36
	TOP3A	1.04	-0.36
	KIF13A	-1.27	-0.36
	CACNA1H	-2.75	-0.36
	TNF	-0.88	-0.36
	CARD9	0.09	-0.36
	VAV3	0.98	-0.36
	SFXN5	-0.12	-0.36
	MGST1	0.82	-0.36
	TRPM1	-0.12	-0.36
	ASNS	-0.06	-0.36
	CLCA2	-0.15	-0.36
	WDR92	-0.76	-0.36
	PCMT1	0.36	-0.36
	NAALADL1	0.16	-0.36
	EPX	0.26	-0.36
	LYST	0.68	-0.36
	AES	0.67	-0.36
	DKK4	0.96	-0.36
	TRAPPC10	1.27	-0.36
	NPAS3	0.33	-0.36
	SPSB3	-0.15	-0.36
	KLF6	1.74	-0.36
	LRRN2	0.87	-0.36
	CCNB3	-0.01	-0.36
	RGL2	0.34	-0.36
	SESTD1	1.8	-0.36
	NLGN2	0.63	-0.36
	FURIN	-1.74	-0.35
	TGM7	0.53	-0.35
	PGLYRP1	7.14	-0.35
	ANAPC4	1.43	-0.35
	RNF113B	-1.08	-0.35
	AQP3	0.19	-0.35
	SNW1	0.3	-0.35
	SLC12A3	1.93	-0.35
	LZTS1	-1.49	-0.35
	CYB5R2	-1.44	-0.35
	TRIM47	-2.86	-0.35
	SLC9A9	2.31	-0.35
	NRAS	0.74	-0.35
	IMPG2	0.35	-0.35
	GDI1	-1.5	-0.35
	GOSR2	-1.92	-0.35
	IL1B	0.43	-0.35
	HNF4G	0.97	-0.35
	JAM3	-2.54	-0.34
	UQCRC2	0.35	-0.34
	TTRAP	-0.09	-0.34
	ANKIB1	0.09	-0.34
	MXI1	1.8	-0.34
	PLIN	1.11	-0.34
	TCF15	-0.86	-0.34
	ABCA5	1.46	-0.34
	TUSC2	-0.29	-0.34
	USP19	-0.51	-0.34
	TBXAS1	-2.32	-0.34
	GUCA2B	4.37	-0.34
	MMP15	0.36	-0.34
	MAGT1	-0.07	-0.34
	PDCL	0.19	-0.34
	SYVN1	1.45	-0.34
	BCL3	0.07	-0.34
	UBE3B	0.33	-0.34
	NCR2	0.78	-0.33
	ESPL1	-1.77	-0.33
	CYP2C9	-0.06	-0.33
	ECE2	1.9	-0.33
	BMP4	0.62	-0.33
	EZH1	0.27	-0.33
	APAF1	0.3	-0.33
	IQGAP1	1.01	-0.33
	ITGAL	0.54	-0.33
	TNFSF9	0.33	-0.33
	FBXL7	-0.84	-0.33
	PLA2G5	0.84	-0.33
	ABCA2	1.15	-0.33
	CD300LF	0.27	-0.33
	PAQR4	1.53	-0.33
	CENPN	-1.91	-0.33
	LOC93432	1.05	-0.32
	SAP18	0.11	-0.32
	SIRPG	-0.05	-0.32
	CYP4B1	-0.83	-0.32
	HVCN1	0.48	-0.32
	CDCA8	-2.93	-0.32
	SIRT5	-1.28	-0.32
	PTGS1	1.9	-0.32
	PITRM1	-0.77	-0.32
	HSD17B1	1.33	-0.32
	LRP12	-0.88	-0.32
	APOB	-0.47	-0.32
	ITGA9	1.82	-0.32
	ITGB3	1.37	-0.32
	SMAD2	0.38	-0.32
	DDI2	0.24	-0.32
	PLXNA2	-0.24	-0.32
	MED30	2.2	-0.32
	HAVCR2	0.92	-0.32
	CDH19	0.99	-0.32
	NRP2	2.36	-0.31
	VEGFC	0.74	-0.31
	PHF15	-0.37	-0.31
	BSG	0.52	-0.31
	SLC25A13	-0.48	-0.31
	ILF3	0.32	-0.31
	SELP	1.07	-0.31
	SERPINA12	0.38	-0.31
	BRIP1	0.53	-0.31
	PRSS36	0.8	-0.31
	SOCS6	2.2	-0.31
	PRB1	2.91	-0.31
	ASB2	0.47	-0.31
	TRIM60	-0.33	-0.31
	ASB9	1.71	-0.31
	KLC4	0.65	-0.31
	PRDX2	-0.41	-0.31
	DAOA	0.24	-0.31
	GDAP1	-0.56	-0.31
	EMX1	0.59	-0.31
	ODZ3	-2.53	-0.31
	TBC1D22A	0.97	-0.31
	AGXT2	0.31	-0.3
	CTSK	-0.11	-0.3
	CUL9	0.78	-0.3
	WWTR1	-1.21	-0.3
	TNFRSF11A	0.41	-0.3
	CATSPER1	0.39	-0.3
	ONECUT3	-1.17	-0.3
	ENDOG	-0.23	-0.3
	TGFBI	0.03	-0.3
	SMAD7	0.53	-0.3
	OPTN	0.52	-0.3
	PXN	-0.53	-0.3
	ATL1	1.62	-0.3
	CACNA1G	0.34	-0.3
	CCL8	-0.59	-0.3
	RNF103	-0.94	-0.3
	LAMA5	-1.4	-0.3
	HMGCL	-1.18	-0.3
	FCRL6	0.95	-0.3
	BHLHE22	0.17	-0.3
	PYROXD1	0.28	-0.3
	NIPA1	0.64	-0.3
	ACCN3	-1.85	-0.3
	ABCG5	1.83	-0.3
	ABCA12	1.23	-0.3
	IRF4	-0.17	-0.3
	MASP1	-1.53	-0.3
	RAD51L3	0.13	-0.3
	TOM1	1.57	-0.3
	EIF6	-0.52	-0.29
	SENP3	-0.14	-0.29
	KAT5	1.33	-0.29
	UBFD1	-3.57	-0.29
	KCNC4	-0.01	-0.29
	TPSAB1	-1.19	-0.29
	LTF	-0.02	-0.29
	PHF21A	1.01	-0.29
	TSGA14	0.63	-0.29
	PMCH	0.24	-0.29
	NR2F6	0.37	-0.29
	LNX2	-3.6	-0.29
	CPT1A	3.33	-0.29
	GJA3	1.52	-0.29
	MGAT1	0.21	-0.28
	RRAS2	0.48	-0.28
	KIAA0101	1.48	-0.28
	TRIM61	0.35	-0.28
	FAM173B	1.41	-0.28
	COL10A1	0.08	-0.28
	OSMR	0.97	-0.28
	ARPP-19	0.4	-0.28
	BRCA1	-0.5	-0.28
	GMPR	-0.59	-0.28
	WNT3	-3.17	-0.28
	RARG	-1.07	-0.28
	SENP6	1.65	-0.28
	ATP4B	0.28	-0.28
	SGTA	0.62	-0.28
	CR1	0.18	-0.28
	SCG3	-0.05	-0.28
	XCL1	0.52	-0.28
	TF	0.7	-0.28
	FAM83D	-0.05	-0.28
	APCS	0.93	-0.27
	RGS11	0.4	-0.27
	KDELR1	0.32	-0.27
	AGL	0.05	-0.27
	PAFAH2	1.32	-0.27
	GABRR3	0.67	-0.27
	EFNB3	0.41	-0.27
	TNPO3	0.86	-0.27
	RNF151	0.06	-0.27
	SLC25A40	0.17	-0.27
	UBE2S	0.24	-0.27
	CLEC4E	-0.59	-0.27
	GRIPAP1	2.25	-0.27
	NRG1	-0.45	-0.27
	CACNG8	0.23	-0.27
	SERPINA11	0.36	-0.27
	SENP8	1.79	-0.27
	APH1A	-1.89	-0.27
	GSN	0	-0.27
	FBXL14	0.25	-0.27
	RGS20	2.01	-0.27
	IFT57	0.14	-0.27
	C6	0.35	-0.27
	LANCL2	-0.1	-0.27
	INTS5	-1.64	-0.27
	PEX5L	1.15	-0.27
	SDC1	-0.03	-0.27
	NGFR	-0.61	-0.27
	SPO11	-0.21	-0.27
	CD80	0.3	-0.26
	NPM1	-1.74	-0.26
	USP6	4.02	-0.26
	ADAM22	0.95	-0.26
	COMT	1.91	-0.26
	SLC7A11	0.9	-0.26
	CYP1B1	-0.59	-0.26
[truncated: 3,522 more rows]

## Sheet: Ext Data Figure 1H
			Data							Statistics
			DMSO.1	DMSO.2	DMSO.3	DOXO.1	DOXO.2	DOXO.3		P value	Statistical Test
		% Brdu positive	69.8565	54.928	78.96	0.17	0.22575	0.17		0.0006	Two-tailed Unpaired T-test

## Sheet: Ext Data Figure 1I
			Data							Statistics
			DMSO.1	DMSO.2	DMSO.3	DOXO.1	DOXO.2	DOXO.3		P value	Statistical Test
		% SAbgal positive	0.333333	0.166667	2.17391	72.4138	75.6757	66.6667		<0.0001	Two-tailed Unpaired T-test

## Sheet: Ext Data Figure 1J
			Data							Statistics
			DMSO.1	DMSO.2	DMSO.3	DOXO.1	DOXO.2	DOXO.3		P value	Statistical Test
		% p21 positive	26.099	28.316	27.476	96.463	87.895	72.663		0.0011	Two-tailed Unpaired T-test

## Sheet: Ext Data Figure 1K
			Data							Statistics
			DMSO.1	DMSO.2	DMSO.3	DOXO.1	DOXO.2	DOXO.3		P value	Statistical Test
		% p16 positive	19.935	4.604	21.047	57.767	85.178	55.498		0.0095	Two-tailed Unpaired T-test
