# Supplementary material for: COPI vesicle formation and N-myristoylation are targetable vulnerabilities of senescent cells
Source: Nat Cell Biol. 2023 Nov 27;25(12):1804–20. doi: 10.1038/s41556-023-01287-6 (PMC10709147; doi:10.1038/s41556-023-01287-6)
Supplement: Supplementary file 14 — Statistical source data. [file 41556_2023_1287_MOESM14_ESM.xlsx]

## Sheet: Ext Data Figure 2A
	Data								Statistics
		Total.1	Total.2	Total.3	SA-Bgal+.1	SA-Bgal+.2	SA-Bgal+.3		Comparison (Total)	Adjsuted P value	Statistical Test
	DMSO	1	1	1	0.964912	0.871429	0.965217		DMSO vs GCA	<0.0001	Ordinary TW ANOVA Dunnet's Correction
	GCA	0.166667	0.271429	0.286957	0.096491	0.128571	0.234783		DMSO vs BFA	<0.0001
	BFA	0.149123	0.285714	0.217391	0.052632	0.214286	0.191304
									Comparison (SA-bgal)	Adjsuted P value	Statistical Test
									DMSO vs GCA	<0.0001	Ordinary TW ANOVA Dunnet's Correction
									DMSO vs BFA	<0.0001

## Sheet: Ext Data Figure 2B
	Data								Statistics
		Total.1	Total.2	Total.3	SA-Bgal+.1	SA-Bgal+.2	SA-Bgal+.3		Comparison (Total)	Adjsuted P value	Statistical Test
	DMSO	1	1	1	0.81381	0.84637	0.72604		DMSO vs GCA	<0.0001	Ordinary TW ANOVA Dunnet's Correction
	GCA	0.313692	0.25652	0.31947	0.047091	0.057609	0.046716		DMSO vs BFA	<0.0001
	BFA	0.270708	0.208369	0.308921	0.032117	0.036112	0.041893
									Comparison (SA-bgal)	Adjsuted P value	Statistical Test
									DMSO vs GCA	<0.0001	Ordinary TW ANOVA Dunnet's Correction
									DMSO vs BFA	<0.0001

## Sheet: Ext Data Figure 2C
	Data								Statistics
		Total.1	Total.2	Total.3	SA-Bgal+.1	SA-Bgal+.2	SA-Bgal+.3		Comparison (Total)	Adjsuted P value	Statistical Test
	DMSO	1	1	1	0.75339	0.79374	0.68695		DMSO vs GCA	<0.0001	Ordinary TW ANOVA Dunnet's Correction
	GCA	0.327803	0.245365	0.312199	0.080695	0.053593	0.06963		DMSO vs BFA	<0.0001
	BFA	0.28733	0.202491	0.258704	0.052791	0.034472	0.068215
									Comparison (SA-bgal)	Adjsuted P value	Statistical Test
									DMSO vs GCA	<0.0001	Ordinary TW ANOVA Dunnet's Correction
									DMSO vs BFA	<0.0001

## Sheet: Ext Data Figure 2D
	Data								Statistics
		Total.1	Total.2	Total.3	SA-Bgal+.1	SA-Bgal+.2	SA-Bgal+.3		Comparison (Total)	Adjsuted P value	Statistical Test
	siScr	1	1	1	0.984314	0.966942	0.981383		DMSO vs GCA	0.0002	Ordinary TW ANOVA Dunnet's Correction
	siCOPB2.3	0.352941	0.390496	0.380319	0.309804	0.376033	0.367021		DMSO vs BFA	0.0002
	siCOPB2.4	0.298039	0.221074	0.643617	0.27451	0.208678	0.630319
									Comparison (SA-bgal)	Adjsuted P value	Statistical Test
									DMSO vs GCA	0.0002	Ordinary TW ANOVA Dunnet's Correction
									DMSO vs BFA	0.0002

## Sheet: Ext Data Figure 2E
	Brefeldin A	IMR90 LXSN						IMR90 ER:RAS
	Conc. (uM)	4OHT.1	4OHT.2	4OHT.3	4OHT.4	4OHT.5	4OHT.6	DMSO.1	DMSO.2	DMSO.3	DMSO.4	DMSO.5	DMSO.6	4OHT.1	4OHT.2	4OHT.3	4OHT.4	4OHT.5	4OHT.6
	20	53.3518	63.4197	49.3975	32.957	27.6921	37.6396	52.2157	62.2754	38.8941	40.3959	29.1264	40.5428	14.5183	18.2544	11.4539	28.2031	21.7833	23.593
	10	60.0133	69.61	56.8991	54.4648	25.4521	47.3823	53.5928	63.0878	45.167	39.115	40.8785	36.31	13.6284	17.848	12.82	24.7424	22.6724	27.9975
	5	60.561	67.9698	58.3834	62.8762	27.1967	46.0101	54.4592	63.2148	46.8923	38.7248	44.0911	38.1655	12.2025	18.6802	13.7405	27.0136	30.6998	21.3372
	2.5	58.5982	68.9197	55.2006	85.1392	32.9273	54.4364	53.5927	67.1693	45.4323	43.6205	49.2717	55.3688	16.1505	20.6297	12.3372	26.2777	25.3989	23.2757
	1.25	59.6077	62.2678	73.4122	79.1071	31.9633	53.9956	59.1177	68.9965	50.5368	54.3644	60.8579	59.051	17.4552	18.7805	11.4115	20.34	23.9656	25.4844
	0.625	70.4768	73.6714	76.359	81.0443	46.7132	73.3072	64.1542	68.9037	58.1754	65.1049	71.4602	77.1426	14.154	19.2875	20.7787	18.0589	23.7137	21.3255
	0.3125	83.388	75.1363	77.7694	91.8054	59.2684	82.1278	73.7636	75.4593	56.7085	68.1163	73.712	79.5871	33.279	20.5191	16.776	25.7177	32.5296	32.0926
	0.15625	85.8783	76.697	86.5872	87.4757	65.9518	88.2019	75.9301	78.5519	64.257	68.8772	85.9971	88.5652	31.5654	28.4826	15.1314	21.3825	32.1284	36.3759
	0.078125	86.2578	88.3167	91.5695	87.9032	89.0982	98.8084	94.2678	83.5825	59.554	78.2477	99.0209	97.5151	26.4342	31.018	58.3184	27.7061	30.5374	32.0821
	0.0390625	101.506	87.2461	98.6871	97.6978	90.8528	106.826	113.783	85.2252	70.5592	69.0676	96.103	99.7507	61.8639	49.4578	57.7095	45.3193	25.0963	27.6001
	0.0195312	101.187	96.7965	96.1513				109.103	107.633	110.875	75.3293			72.9691	86.2152	112.469	103.033
	0.00976563	97.0727	97.4516	100.438				106.726	103.789	106.968	85.8891			102.944	103.109	107.595	96.1062
	0.00488281	97.5048	103.429	98.6729				97.7087	104.941	100.062	89.5161			102.597	96.5613	111.103	99.9582
	0.00244141	99.0454	99.8068	94.5918				105.696	97.798	102.728	100.999			96.2959	105.578	107.41	99.9472
	0.0012207	88.8711	106.602	103.563				102.079	103.766	109.392	96.5296			99.3075	108.641	98.3224	112.05
	0.00061035	95.1974	100.665	103.822				103.854	102.714	97.2688	103.332			104.761	99.8697	116.471	95.8346
	0.00030518	99.3408	97.3904	105.09				100.84	101.48	100.637	100.046			101.769	106.222	95.6787	103.27
	0.00015259	99.158	108.129	103.561				106.408	99.704	104.021	106.785			100.03	98.8668	102.364	96.3603
	7.6294e-05	97.5733	96.9993	106.292				103.931	99.3159	106.667	97.0499			104.939	107.739	104.368	96.5341
	3.8147e-05	101.555	103.906	102.723				101.839	101.503	100.534	101.438			99.5935	105.046	99.2234	97.638

## Sheet: Ext Data Figure 2F
	Data																					Statistics
	Drug / BFA conc. (uM)	DMSO.1	DMSO.2	DMSO.3	DMSO.4	DMSO.5	DMSO.6	BLEO.1	BLEO.2	BLEO.3	BLEO.4	BLEO.5	BLEO.6	DOXO.1	DOXO.2	DOXO.3	DOXO.4	IRRD.1	IRRD.2	IRRD.3		Comparison (ABT)	Adjusted P value	Statistical Test
	ABT-263	100.828	95.1754	98.9264	93.6026	97.9554	94.6612	25.1318	2.45464	1.50121	1.26927	5.15373	3.39601	1.1925	2.89593	20.8418	3.28253		8.87626	15.3846		IMR90 DMSO vs. IMR90 BLEO	<0.0001	Ordinary TW ANOVA Dunnet's correction
	0.04	98.5601	100.548	95.8828	79.9288	106.843	96.4676	58.2507	63.6025	11.3636	6.73822	87.9951	76.163	10.3323	58.2888	60.8426	5.68182		42.9779	62.3704		IMR90 DMSO vs. IMR90 DOXO	<0.0001
	0.15	88.9561	87.2152	83.2136	79.441	81.3039	78.3624	3.92245	11.5942	2.23614	4.94318	17.599	28.6493	0.491535	2.56286	6.60243	2.13726	21.5372	27.6056	23.7037
	1.25	67.3675	63.6455	77.5968	60.4042	71.2179	71.0219	1.30926	1.30513	1.39621	2.26426	11.4039	12.1777	0.706138	1.14449	4.34936	0.717532	7.86911	9.02409	7.23851		Comparison (0.04)
	10	64.8291	52.3314	61.3331	60.4715	65.2758	67.5935	2.80662	0.995608	0	0.677966	17.8001	12.1826	1.02215	1.40271	3.30351	2.52082	12.8243	4.11019	10.011		IMR90 DMSO vs. IMR90 BLEO	<0.0001
																						IMR90 DMSO vs. IMR90 DOXO	<0.0001
																						Comparison (0.15)
																						IMR90 DMSO vs. IMR90 BLEO	<0.0001
																						IMR90 DMSO vs. IMR90 DOXO	<0.0001
																						IMR90 DMSO vs. IMR90 20Gy	<0.0001
																						Comparison (1.25)
																						IMR90 DMSO vs. IMR90 BLEO	<0.0001
																						IMR90 DMSO vs. IMR90 DOXO	<0.0001
																						IMR90 DMSO vs. IMR90 20Gy	<0.0001
																						Comparison (10)
																						IMR90 DMSO vs. IMR90 BLEO	<0.0001
																						IMR90 DMSO vs. IMR90 DOXO	<0.0001
																						IMR90 DMSO vs. IMR90 20Gy	<0.0001
