# Supplementary material for: COPI vesicle formation and N-myristoylation are targetable vulnerabilities of senescent cells
Source: Nat Cell Biol. 2023 Nov 27;25(12):1804–20. doi: 10.1038/s41556-023-01287-6 (PMC10709147; doi:10.1038/s41556-023-01287-6)
Supplement: Supplementary file 15 — Statistical source data. [file 41556_2023_1287_MOESM15_ESM.xlsx]

## Sheet: Ext Data Figure 3C
	Data												Ordinary TW ANOVA
	siRNA ID	DMSO.1	DMSO.2	DMSO.3	DMSO.4	DMSO.5	4OHT.1	4OHT.2	4OHT.3	4OHT.4	4OHT.5		Dunnett's multiple comparisons test	Adjusted P Value
	siNT	0.064	0.064	0.057	0.059	0.055	0.091	0.092	0.094	0.089	0.072		DMSO
	siCOPB2.3	0.068	0.073	0.065	0.062	0.068	0.169	0.136	0.203	0.181	0.189		siNT vs. siCOPB2.3	0.6233
	siCOPB2.4	0.077	0.067	0.081	0.081	0.094	0.208	0.172	0.202	0.223	0.201		siNT vs. siCOPB2.4	0.0597
													4OHT
													siNT vs. siCOPB2.3	<0.0001
													siNT vs. siCOPB2.4	<0.0001

## Sheet: Ext Data Figure 3E
	Data								Statistics
	siRNA ID	DMSO.1	DMSO.2	DMSO.3	4OHT.1	4OHT.2	4OHT.3		Adjsuted P value (DMSO vs 4OHT)	Statistical Test
	siScr	2.508	0.806	0.602	3.678	9.549	8.927		0.070758	Multiple Unpaired T-test Holm-sidak Correction
	siCOPB2.1	4.838	1.321	1.412	16.365	15.293	25.17		0.031311
	siCOPB2.2	11.726	1.457	1.934	22.528	21.533	16.487		0.049592
	siCOPB2.3	3.082	1.577	1.499	23.915	22.184	24.729		9.4e-05
	siCOPB2.4	11.971	0.822	0.691	26.462	13.153	17.556		0.070758
