# Supplementary material for: COPI vesicle formation and N-myristoylation are targetable vulnerabilities of senescent cells
Source: Nat Cell Biol. 2023 Nov 27;25(12):1804–20. doi: 10.1038/s41556-023-01287-6 (PMC10709147; doi:10.1038/s41556-023-01287-6)
Supplement: Supplementary file 16 — Statistical source data. [file 41556_2023_1287_MOESM16_ESM.xlsx]

## Sheet: Ext Data Figure 4B
	Data
	Drug ID	DMSO + vector.1	DMSO + vector.2	DMSO + vector.3	DMSO + vector.4	DMSO + shPTBP1_53.1	DMSO + shPTBP1_53.2	DMSO + shPTBP1_53.3	DMSO + shPTBP1_53.4	DMSO + shPTBP1_86.1	DMSO + shPTBP1_86.2	DMSO + shPTBP1_86.3	DMSO + shPTBP1_86.4	4OHT + Vector.1	4OHT + Vector.2	4OHT + Vector.3	4OHT + Vector.4	4OHT + shPTBP1_56.1	4OHT + shPTBP1_56.2	4OHT + shPTBP1_56.3	4OHT + shPTBP1_56.4	4OHT + shPTBP1_86.1	4OHT + shPTBP1_86.2	4OHT + shPTBP1_86.3	4OHT + shPTBP1_86.4		Statistics
	ABT-263 1μM	88.1916	74.2587	72.8258	76.3164	82.4781	64.7374	76.8245	73.3043	79.801	65.7644	53.7231	53.7231	41.3533	36.4953	44.0361	40.2426	30.0143	40.3167	44.4891	35.0837	37.2929	45.5031	32.4647	32.4408		Comparison (ABT-263)	Adjusted P value	Statistical Test
	GCA 2.5μM	74.0568	57.5063	61.6703	53.6065	93.9537	76.8186	74.9638	76.1194	94.9683	71.9708	75.0032	74.0096	26.0347	16.1994	19.9786	14.9529	54.2593	55.8932	56.2282	48.753	51.7319	55.0506	55.9646	59.8374		IMR90 ER:RAS + vector (4OHT) vs. IMR90 ER:RAS + vector (DMSO)	<0.0001	Ordinary TW-ANOVA Dunnet's Correction
	BFA 150nM	67.6308	61.9212	56.5597	53.6864	79.1363	76.4036	71.6876	74.8268	86.4475	69.0928	65.6904	67.1312	24.0941	12.9907	17.624	11.2781	57.2507	53.8621	57.6762	52.4806	54.4993	49.5816	35.979	54.0004		IMR90 ER:RAS + vector (4OHT) vs. IMR90 ER:RAS + shPTBP1_56 (DMSO)	<0.0001
																											IMR90 ER:RAS + vector (4OHT) vs. IMR90 ER:RAS + shPTBP1_86 (DMSO)	0.0002
																											IMR90 ER:RAS + vector (4OHT) vs. IMR90 ER:RAS + shPTBP1_56 (4OHT)	0.9618
																											IMR90 ER:RAS + vector (4OHT) vs. IMR90 ER:RAS + shPTBP1_86 (4OHT)	0.9273
																											Comparison (GCA)
																											IMR90 ER:RAS + vector (4OHT) vs. IMR90 ER:RAS + vector (DMSO)	<0.0001
																											IMR90 ER:RAS + vector (4OHT) vs. IMR90 ER:RAS + shPTBP1_56 (DMSO)	<0.0001
																											IMR90 ER:RAS + vector (4OHT) vs. IMR90 ER:RAS + shPTBP1_86 (DMSO)	<0.0001
																											IMR90 ER:RAS + vector (4OHT) vs. IMR90 ER:RAS + shPTBP1_56 (4OHT)	<0.0001
																											IMR90 ER:RAS + vector (4OHT) vs. IMR90 ER:RAS + shPTBP1_86 (4OHT)	<0.0001
																											Comparison (BFA)
																											IMR90 ER:RAS + vector (4OHT) vs. IMR90 ER:RAS + vector (DMSO)	<0.0001
																											IMR90 ER:RAS + vector (4OHT) vs. IMR90 ER:RAS + shPTBP1_56 (DMSO)	<0.0001
																											IMR90 ER:RAS + vector (4OHT) vs. IMR90 ER:RAS + shPTBP1_86 (DMSO)	<0.0001
																											IMR90 ER:RAS + vector (4OHT) vs. IMR90 ER:RAS + shPTBP1_56 (4OHT)	<0.0001
																											IMR90 ER:RAS + vector (4OHT) vs. IMR90 ER:RAS + shPTBP1_86 (4OHT)	<0.0001

## Sheet: Ext Data Figure 4C
		Data
			IMR90 ER:RAS							Statistics
		Drug ID	DMSO.1	DMSO.2	DMSO.3	4OHT.1	4OHT.2	4OHT.3		Adjsuted P value (DMSO vs 4OHT)	Statistical Test
		DMSO	3.055	2.116	3.134	3.677	6.186	7.035		0.068208	Multiple Unpaired T-test Holm-sidak Correction
		ABT-263 1μM	2.644	4.056	2.136	6.091	5.291	8.776		0.068208
		GCA 2.5μM	10.226	10.368	12.226	31.124	48.246	31.477		0.030372
		BFA 150nM	9.409	9.226	8.148	33.417	38.858	23.428		0.028309

## Sheet: Ext Data Figure 4D
	Data
		IMR90 ER:RAS							Statistics
	Drug ID	DMSO.1	DMSO.2	DMSO.3	4OHT.1	4OHT.2	4OHT.3		Adjsuted P value (DMSO vs 4OHT)	Statistical Test
	DMSO	1.594	1.686	0.994	1.295	1.602	3.195		0.388913	Multiple Unpaired T-test Holm-sidak Correction
	ABT-263 1μM	3.371	1.911	2.82	3.73	7.434	6.061		0.114457
	GCA 2.5μM	1.977	1.653	2.343	37	38.689	29.502		0.001226
	BFA 150nM	2.455	2.821	2.331	29.78	41.445	30.942		0.003163

## Sheet: Ext Data Figure 4E
	Data
		DMSO.1	DMSO.2	DMSO.3	4OHT.1	4OHT.2	4OHT.3		Adjusted P value (DMSO vs 4OHT)	Statistical Test
	DMSO	0.012699	0.017554	0.083189	0.042024	0.065687	0.169585		0.294317	Multiple Unpaired T-test Holm-sidak Correction
	GCA	1	1	1	2.26712	1.80032	2.68797		0.016219
	BFA	1.28703	1.08867	1.1903	3.01845	2.44875	2.62531		0.003171
