# Supplementary material for: COPI vesicle formation and N-myristoylation are targetable vulnerabilities of senescent cells
Source: Nat Cell Biol. 2023 Nov 27;25(12):1804–20. doi: 10.1038/s41556-023-01287-6 (PMC10709147; doi:10.1038/s41556-023-01287-6)
Supplement: Supplementary file 18 — Statistical source data. [file 41556_2023_1287_MOESM18_ESM.xlsx]

## Sheet: Ext Data Figure 5B
		Data
			A549													Statistics
		Conc.	DMSO.1	DMSO.2	DMSO.3	DMSO.4	DMSO.5	DMSO.6	ETOP.1	ETOP.2	ETOP.3	ETOP.4	ETOP.5	ETOP.6		Adjusted P value	Statisitcal test
		150nM	94.9245	108.334	95.1306	104.586	105.461	112.845	67.4995	25.9208	88.0941	47.9771	75.9062	81.5759		0.002961	Multiple Unpaired T-test Holm-sidak Correction
		1.25μM	98.3472	107.784	64.7598	121.212	112.058	143.848	25.6541	29.4626	21.7835	19.4662	22.3246	19.7993		4.2e-05
		10μM	39.363	72.4932	71.4629	92.4414	97.4716	101.054	8.11429	17.6843	25.204	4.7222	13.207	10.2096		0.000115

## Sheet: Ext Data Figure 5C
	Data
		SKHEP1													Statistics
	Conc.	DMSO.1	DMSO.2	DMSO.3	DMSO.4	DMSO.5	DMSO.6	ETOP.1	ETOP.2	ETOP.3	ETOP.4	ETOP.5	ETOP.6		Adjusted P value	Statisitcal test
	150nM	1.04639	1.06825	0.921505	0.950693	1.04778	0.995062	0.130804	0.0236341	0.504303	0.255208	0.345393	0.319003		4e-06	Multiple Unpaired T-test Holm-sidak Correction
	1.25μM	0.377871	0.256541	0.562917	0.493275	0.66459	0.827266	0.029819	0.0243816	0.043029	0.033348	0.035348	0.039615		0.000274
	10μM	0.278941	0.0758484	0.467354	0.351355	0.493212	0.418944	0.0222092	0.0225755	0.04475	0.02609	0.021255	0.030441		0.000489

## Sheet: Ext Data Figure 5D
	Data
	Vector	Vector + Irrd	shCOPB2.1 + Irrd	shCOPB2.2 + Irrd	shCOPA.1 + Irrd	shCOPA.2 + Irrd			Ordinary Two-way ANOVA
	2508	2787	2808	5385	1531	4667			Dunnett's multiple comparisons test	Adjusted P Value
	3744	4910	1171	4237	2704	2214			Vector + Irrd vs. Vector	<0.0001
	1826	4874	5388	725.6	1323	2053			Vector + Irrd vs. shCOPB2.1 + Irrd	0.0999
	2181	6341	3655	2042	2321	2778			Vector + Irrd vs. shCOPB2.2 + Irrd	0.0031
	2705	5207	1895	4836	2383	1794			Vector + Irrd vs. shCOPA.1 + Irrd	0.0011
	3234	4842	2965	5894	2759	1690			Vector + Irrd vs. shCOPA.2 + Irrd	0.0013
	2403	5623	6798	1392	4767	2899
	2503	3929	2218	6330
	1895	7092	3720	1876
	1669	5199	7227	1640
	704.6	4308	3205	1964
	3588	6755	5974	2082
	4945	6158	3578	4414
	2935	4610		2124

## Sheet: Ext Data Figure 5E
			5PT						5PT + Vector HFFF2								5PT + Vector HFFF2 IRRD								5PT + COPA + HFFF2								5PT + COPB2 + HFFF2
		Days	Mouse.1	Mouse.2	Mouse.3	Mouse.4	Mouse.5	Mouse.6	Mouse.1	Mouse.2	Mouse.3	Mouse.4	Mouse.5	Mouse.6	Mouse.7	Mouse.8	Mouse.1	Mouse.2	Mouse.3	Mouse.4	Mouse.5	Mouse.6	Mouse.7	Mouse.8	Mouse.1	Mouse.2	Mouse.3	Mouse.4	Mouse.5	Mouse.6	Mouse.7	Mouse.8	Mouse.1	Mouse.2	Mouse.3	Mouse.4	Mouse.5	Mouse.6	Mouse.7	Mouse.8		RM-TW ANOVA Geisser Greenhouse Correction
		0	0	0	0	0	0	0	0	0	0	0	0	0	0	0	0	0	0	0	0	0	0	0	0	0	0	0	0	0	0	0	0	0	0	0	0	0	0	0		Dunnett's multiple comparisons test
		12	10.8961	10.8961	11.5013	0	30.3674	20.3213	55.7968	100.909	93.4975	41.9475	23.4401	87.8843	94.4974	42.8296	59.223	146.602	32.2353	140.612	57.1012	114.302	115.822	85.1289	39.3742	68.483	91.5187	66.4788	146.557	96.0107	61.8289	119.215	40.9339	65.4915	84.8133	52.1704	82.0429	77.341	63.5463	98.3108		Day 24	Adjusted P Value
		14	24.4446	16.8483	27.6292	38.4026	64.514	35.323	63.9322	148.245	106.786	73.0333	44.0248	128.836	124.566	83.1898	160.799	217.969	95.2001	95.2001	100.66	185.311	132.77	118.282	73.8817	83.1898	98.0534	79.7808	179.324	100.647	96.7734	104.087	105.431	87.1691	109.254	73.669	92.0108	124.566	106.514	133.519		5PT+EV HFFF2 vs. 5PT	0.4151
		18	71.982	25.4773	36.1099	63.7391	97.54	62.5883	99.8644	193.931	116.022	97.0285	79.1104	240.593	217.954	104.892	281.594	318.465	238.492	139.5	158.146	247.657	343.63	208.442	78.0014	130.696	110.364	143.885	272.805	152.346	159.705	183.587	118.923	142.891	141.902	89.3263	132.259	144.883	146.222	216.207		5PT+EV HFFF2 vs. 5PT+EV HFFF2 IR	0.0104
		21	87.3784	32.5727	46.3319	80.4869	122.048	81.106	120.837	234.718	142.227	120.434	99.9325	294.711	262.544	127.87	337.078	535.02	400.666	234.36	265.686	416.063	577.299	350.183	98.6016	162.835	133.436	174.662	330.366	186.816	196.647	226.304	143.707	173.469	173.282	111.192	163.711	179.86	176.466	261.448		5PT+EV HFFF2 vs. 5PT+COPA HFFF2	0.9999
		24	97.7965	53.5327	75.3821	61.64	112.041	314.994	122.168	283.627	221.034	133.203	122.168	331.509	236.87	108.703	432.044	638.987	363.282	197.654	242.555	578.816	577.758	586.255	97.0285	138.637	156.523	133.519	380.04	197.601	272.297	160.418	230.902	137.99	194.337	288.351	250.55	182.807	178.939	283.627		5PT+EV HFFF2 vs. 5PT+COPB2 HFFF2	0.9091

## Sheet: Ext Data Figure 5G
		Data					Statistics
		shCtrl	shCB.1	shCB.2			Adjusted P value	Statistical Test
		36580	34240	31860		sh ctrl vs shCB1	0.5534	Ordinary TW-ANOVA Turkey Correction
		57820	28950	46500		sh ctrl vs shCB2	0.7429
		32430	37680	30540		sh CB1 vs shCB2	0.9398
