# Supplementary material for: COPI vesicle formation and N-myristoylation are targetable vulnerabilities of senescent cells
Source: Nat Cell Biol. 2023 Nov 27;25(12):1804–20. doi: 10.1038/s41556-023-01287-6 (PMC10709147; doi:10.1038/s41556-023-01287-6)
Supplement: Supplementary file 19 — Statistical source data. [file 41556_2023_1287_MOESM19_ESM.xlsx]

## Sheet: Ext Data Figure 6A
			Data							Statistics
			DMSO.1	DMSO.2	DMSO.3	4OHT.1	4OHT.2	4OHT.3		Comparison (DMSO)	Adjusted P value	Statistics Test
		DMSO	18.514	14.763	12.702	28.442	27.461	30.641		DMSO vs. IMP1088	0.595	Ordinary TW ANOVA Dunnet's correction
		IMP1088	20.972	16.087	14.625	17.409	14.734	15.103		DMSO vs. DDD86481	0.827
		DDD86481	20.814	14.966	13.548	17.72	15.025	17.767
										Comparison (4OHT)	Adjusted P value	Statistics Test
										DMSO vs. IMP1088	0.0001	Ordinary TW ANOVA Dunnet's correction
										DMSO vs. DDD86481	0.0002

## Sheet: Ext Data Figure 6B
	Data								Statistics
		DMSO.1	DMSO.2	DMSO.3	4OHT.1	4OHT.2	4OHT.3		Comparison (DMSO)	Adjusted P value	Statistics Test
	DMSO	0.048	0.046	0.047	0.075	0.067	0.07		DMSO vs. IMP1088	>0.9999	Ordinary TW ANOVA Dunnet's correction
	IMP1088	0.047	0.046	0.048	0.121	0.14	0.177		DMSO vs. DDD86481	0.9994
	DDD86481	0.047	0.046	0.047	0.115	0.147	0.152
									Comparison (4OHT)	Adjusted P value	Statistics Test
									DMSO vs. IMP1088	<0.0001	Ordinary TW ANOVA Dunnet's correction
									DMSO vs. DDD86481	0.0002

## Sheet: Ext Data Figure 6C
		DMSO.1	DMSO.2	DMSO.3	4OHT.1	4OHT.2	4OHT.3	4OHT + IMP.1	4OHT + IMP.2	4OHT + IMP.3	4OHT + DDD.1	4OHT + DDD.2	4OHT + DDD.3		Statistics
	IL-6	0.0264472	0.0278671	0.0316561	1	1	1	0.603675	0.682444	0.695548	0.485786	0.527089	0.597105		Comparison (IL6)	Adjusted P value	Statistics Test
	IL-8	0.0145581	0.0182909	0.0167316	1	1	1	0.576368	0.790476	0.696073	0.534503	0.588507	0.711673		4OHT vs. DMSO	<0.0001	Ordinary TW ANOVA Dunnet's correction
	G-CSF	0.00200028	0.00061358	0.00284139	1	1	1	0.5097	0.765981	0.627562	0.45016	0.577564	0.535711		4OHT vs. 4OHT+IMP	<0.0001
	CCL2	0.541473	0.218667	0.35109	1	1	1	0.109804	0.0937284	0.156843	0.268322	0.305666	0.207789		4OHT vs. 4OHT+DDD86481	<0.0001
															Comparison (IL8)	Adjusted P value	Statistics Test
															4OHT vs. DMSO	<0.0001	Ordinary TW ANOVA Dunnet's correction
															4OHT vs. 4OHT+IMP	<0.0001
															4OHT vs. 4OHT+DDD86481	<0.0001
															Comparison (G-CSF)	Adjusted P value	Statistics Test
															4OHT vs. DMSO	<0.0001	Ordinary TW ANOVA Dunnet's correction
															4OHT vs. 4OHT+IMP	<0.0001
															4OHT vs. 4OHT+DDD86481	<0.0001
															Comparison (CCL2)	Adjusted P value	Statistics Test
															4OHT vs. DMSO	<0.0001	Ordinary TW ANOVA Dunnet's correction
															4OHT vs. 4OHT+IMP	<0.0001
															4OHT vs. 4OHT+DDD86481	<0.0001

## Sheet: Ext Data Figure 6D
	Data
		IMR90 ER:RAS							Statistics
	Drug ID	DMSO.1	DMSO.2	DMSO.3	4OHT.1	4OHT.2	4OHT.3		Comparison (DMSO)	Adjusted P value	Statistics Test
	DMSO	1.21	1.707	0.728	0.361	0.817	0.73		DMSO vs. IMP1088	0.8948	Ordinary TW ANOVA Dunnet's correction
	IMP1088	2.62	3.664	8.145	21.481	32.87	60.947		DMSO vs. DDD86481	0.8421
	DDD86481	3.94	9.296	3.894	22.092	46.059	57.113
									Comparison (4OHT)	Adjusted P value	Statistics Test
									DMSO vs. IMP1088	0.0026	Ordinary TW ANOVA Dunnet's correction
									DMSO vs. DDD86481	0.0014

## Sheet: Ext Data Figure 6E
	Data								Statistics
		IMR90 ER:RAS							Comparison (DMSO)	Adjusted P value	Statistics Test
	Drug ID	DMSO.1	DMSO.2	DMSO.3	4OHT.1	4OHT.2	4OHT.3		DMSO vs. IMP1088	0.6429	Ordinary TW ANOVA Dunnet's correction
	DMSO	0.105	0.888	0.137	2.106	1.411	1.727		DMSO vs. DDD86481	0.2225
	IMP1088	1.789	1.185	2.503	20.727	12.666	16.01
	DDD86481	2.42	2.386	5.024	13.357	12.066	17.92		Comparison (4OHT)	Adjusted P value	Statistics Test
									DMSO vs. IMP1088	<0.0001	Ordinary TW ANOVA Dunnet's correction
									DMSO vs. DDD86481	<0.0001

## Sheet: Ext Data Figure 6F
		Data
			IMR90
		Conc. (uM)	DMSO.1	DMSO.2	DMSO.3	DMSO.4	DMSO.5	DMSO.6	DMSO.7	BLEO.1	BLEO.2	BLEO.3	BLEO.4	BLEO.5	BLEO.6	BLEO.7
		10	4.7068	58.9806	7.21856	5.2632	67.7052	13.7174	9.6454	4.65882	2.72452	4.0153	4.1028	0.2055	0.6386	0.0896
		5	84.56	94.0898	79.5044	90.7003	94.6899	95.6879	91.573	8.65882	4.64178	13.1931	16.0956	4.4043	1.1175	3.9415
		2.5	96.5705	102.216	84.2882	98.4686	94.8319	107.331	102.488	17.6	11.2008	2.48566	25.0225	11.0401	2.1287	13.7653
		1.25	94.6228	94.8902	85.6775	96.0303	88.39	106.475	95.4254	21.4588	14.5308	3.82409	21.8215	30.8887	2.9801	19.4984
		0.625	94.2065	95.1527	89.9957	97.6063	88.9379	99.946	94.0975	27.4824	12.9162	3.25048	23.7601	48.359	11.6544	26.9931
		0.3125	93.769	96.3693	98.5033	100.104	86.1582	99.2569	93.0104	36	35.9233	3.63289	41.028	56.4335	9.2597	43.5055
		0.15625	91.8072	95.761	98.5606	98.3943	79.9193	95.3179	85.5975	41.1765	55.8022	4.97132	40.3517	83.8281	34.9101	64.9149
		0.078125	96.1894	90.933	97.3002	100.163	82.2526	95.3687	88.2095	77.8824	84.561	5.16252	81.56	105.996	82.3262	92.6247
		0.0390625	93.5996	95.7994	95.0659	96.3202	78.9657	84.9157	86.6701	85.8353	70.7366	22.7533	69.2967	106.349	87.9671	103.285

## Sheet: Ext Data Figure 6G
		Data
			IMR90
		Conc. (uM)	DMSO.1	DMSO.2	DMSO.3	DMSO.4	DMSO.5	BLEO.1	BLEO.2	BLEO.3	BLEO.4	BLEO.5
		10	13.6557	3.9935	34.5884	25.0409	20.429	1.5687	5.573	0.758	2.8205	1.4333
		5	87.1199	52.5918	73.588	112.815	102.794	1.0196	4.3997	14.3565	5.9603	10.7793
		2.5	116.192	98.9932	96.2404	112.118	99.2996	3.1374	6.2435	27.7321	8.8872	21.0212
		1.25	95.3705	105.815	107.865	97.0879	92.5945	45.6096	24.6805	65.9863	17.6679	41.2959
		0.625	102.668	103.458	102.39	94.8609	86.3636	64.9437	47.5592	90.5529	32.4622	75.4554
		0.3125	115.462	102.489	103.506	89.3696	85.8602	72.9048	71.8207	112.801	85.3063	97.2529
		0.15625	94.8738	97.2499	76.4682	90.9147	85.7508	83.8072	99.6857	107.317	67.2126	95.7301
		0.078125	82.8489	103.912	113.833	92.1116	94.6958	99.2196	81.6677	100.852	107.817	97.5216
		0.0390625	91.2217	99.2689	109.837	99.0392	105.122	113.259	98.2191	104.954	104.73	108.301
