# Supplementary material for: COPI vesicle formation and N-myristoylation are targetable vulnerabilities of senescent cells
Source: Nat Cell Biol. 2023 Nov 27;25(12):1804–20. doi: 10.1038/s41556-023-01287-6 (PMC10709147; doi:10.1038/s41556-023-01287-6)
Supplement: Supplementary file 20 — Statistical source data. [file 41556_2023_1287_MOESM20_ESM.xlsx]

## Sheet: Ext Data Figure 7A
		Data
	Conc. (uM)	DMSO.1	DMSO.2	DMSO.3	DMSO.4	DOXO.1	DOXO.2	DOXO.3	DOXO.4	ETOP.1	ETOP.2	ETOP.3	ETOP.4
	10	103.793	98.1024	79.2122	125.006	1.8912	0.921	0.9469	0.285	2.4671	0.8387	1.4633	0.1405
	5	100.278	96.2959	84.0414	135.982	2.3146	1.1072	0.8202	0.2946	2.1475	0.7683	0.7156	0.1447
	2.5	104.847	102.932	92.9578	131.799	2.3993	0.921	0.9891	0.256	1.3872	1.0308	1.4165	0.183
	1.25	116.363	106.401	126.874	123.042	2.4558	1.0974	1.1616	0.7293	4.2826	1.4533	3.683	0.2511
	0.625	103.281	106.704	118.664	139.542	5.0526	3.782	2.0557	4.685	18.7317	3.7005	6.7059	4.1289
	0.3125	93.7459	105.502	116.691	119.384	13.2949	4.9675	9.3774	13.5721	45.4606	7.9836	26.4324	13.5445
	0.15625	87.2659	110.814	102.658	89.0701	62.8617	49.0775	34.148	72.4877	86.9241	56.9733	41.4361	72.2431
	0.078125	101.495	99.4002	104.779	80.7504	68.4788	95.1079	60.4639	102.815	98.0278	52.4469	72.2758	88.7077
	0.039063	85.1801	93.3648	91.0472	88.6623	111.497	105.709	106.77	91.45	103.608	125.176	102.695	85.3322

## Sheet: Ext Data Figure 7B
		Data
	Conc. (uM)	DMSO.1	DMSO.2	DMSO.3	DOXO.1	DOXO.2	ETOP.1	ETOP.2	ETOP.3
	10	62.1819	63.7362	66.4955	9.5043	11.1658	12.0199	12.1142	14.5711
	5	80.0946	84.7203	88.5927	11.0953	14.1712	13.273	14.0762	20.6335
	2.5	101.68	95.4842	93.4069	12.8119	19.5767	19.8065	22.8823	24.1256
	1.25	100.765	112.833	103.236	14.9472	21.8934	24.2547	23.7949	29.0536
	0.625	102.13	125.244	120.013	18.3805	28.5512	31.5579	29.0192	35.7719
	0.3125	120.345	121.959	113.404	23.7397	38.423	41.9669	48.1372	49.0844
	0.15625	113.766	115.308	103.228	43.1251	52.0099	69.6673	54.046	68.158
	0.078125	102.601	107.067	101.419	59.3284	67.1829	84.8377	72.434	90.8479
	0.039063	99.1764	103.754	100.547	63.934	90.0572	90.4494	91.5748	108.344
	0.019531	94.2491	104.437	103.349	81.2678	100.033	98.8356	92.533	109.336

## Sheet: Ext Data Figure 7C
	Data
	Conc. (uM)	DMSO.1	DMSO.2	DMSO.3	DMSO.4	DOXO.1	DOXO.2	DOXO.3	DOXO.4	ETOP.1	ETOP.2	ETOP.3	ETOP.4
	10	99.8178	112.396	110.861	116.296	2.9921	1.3717	0.8835	0.512	2.5013	0.8323	1.6035	0.63
	5	118.687	101.885	109.132	142.537	2.2299	1.4109	1.1475	0.2415	1.4089	0.6338	0.8674	0.3405
	2.5	101.069	93.7593	115.403	143.014	1.4396	1.2051	0.5773	0.2367	3.6868	1.767	1.069	0.1064
	1.25	72.0343	99.12	120.05	140.795	1.2984	1.0582	0.8237	0.3429	4.4378	1.05	1.1011	0.2767
	0.625	106.621	106.39	98.5848	142.484	2.3428	1.5285	0.4893	1.2703	5.6512	0.6338	1.2997	0.3235
	0.3125	108.517	105.752	129.722	124.295	5.4196	2.2143	2.0099	4.4194	19.3772	2.452	9.9246	2.9583
	0.15625	111.275	97.306	114.906	110.778	27.5214	5.3202	7.114	13.5238	43.1238	5.0898	12.2436	17.8054
	0.078125	90.8845	103.076	98.0879	93.4805	39.3203	22.976	34.1691	48.2124	72.5837	16.9915	38.2671	41.9786
	0.039063	94.3583	99.2158	91.1241	87.9981	53.8572	40.7004	42.5398	72.1593	73.8809	49.822	69.2383	65.8667
	0.019531	106.265	102.811	90.4243	91.5987	109.239	41.1315	78.4936	78.7328	84.7239	52.5622	91.5875	97.9743

## Sheet: Ext Data Figure 7D
	Conc. (uM)	DMSO.1	DMSO.2	DMSO.3	DOXO.1	DOXO.2	ETOP.1	ETOP.2	ETOP.3
	10	109.034	108.543	85.0888	15.0729	26.1093	23.0822	28.2892	40.3453
	5	101.414	104.329	94.2849	18.1293	27.0067	20.4778	25.9622	33.2193
	2.5	97.1443	103.732	97.0099	16.7057	26.2762	24.729	28.2664	31.4821
	1.25	102.023	106.21	99.2285	14.6123	24.0848	22.8227	24.5249	26.8555
	0.625	103.721	103.308	90.7727	12.8119	19.6811	25.2929	26.4413	29.9222
	0.3125	106.218	115.485	100.186	16.4964	20.829	26.0984	26.1903	29.2131
	0.15625	114.466	115.005	104.221	18.2968	24.0848	27.5573	31.8482	37.9877
	0.078125	118.864	124.182	112.892	19.511	29.9912	29.8932	41.3615	45.3619
	0.039063	115.752	126.186	115.689	30.355	39.0074	42.1906	59.2932	63.7087
	0.019531	115.345	109.492	105.865	44.6743	54.1387	56.5465	70.6317	77.6417

## Sheet: Ext Data Figure 7E
		5PT+Vehicle						5PT + NMTi								5PT& IR HFFF2 + Vehicle								5PT&IR HFFF2 + NMTi
	Days	Mouse 1	Mouse 2	Mouse 3	Mouse 4	Mouse 5	Mouse 6	Mouse 1	Mouse 2	Mouse 3	Mouse 4	Mouse 5	Mouse 6	Mouse 7	Mouse 8	Mouse 1	Mouse 2	Mouse 3	Mouse 4	Mouse 5	Mouse 6	Mouse 7	Mouse 8	Mouse 1	Mouse 2	Mouse 3	Mouse 4	Mouse 5	Mouse 6	Mouse 7	Mouse 8
	0	0	0	0	0	0	0	0	0	0	0	0	0	0	0	0	0	0	0	0	0	0	0	0	0	0	0	0	0	0	0		Comparison (day 24)	Adjsuted P value	Two-way RM ANOVA w. GG correction
	13	121.871	0	59.4033	4.19145	4.19145	0	4.19145	14.1462	193.122	8.18643	89.5681	14.1462	14.1462	14.1462	86.4579	181.253	138.961	198.011	220.592	210.593	54.9186	100.909	0	258.81	177.408	120.981	200.901	146.557	25.2685	64.514		5PT&IR HFFF2+Vehicle vs. 5PT+Vehicle	0.0317
	16	232.728	14.1462	148.584	21.0502	16.8483	131.008	34.8048	181.641	244.354	183.978	145.551	144.55	436.56	132.259	136.382	413.995	272.805	420.749	270.27	269.765	91.7645	150.971	57.4011	199.659	254.901	279.471	255.874	273.314	74.3083	52.8486		5PT&IR HFFF2+Vehicle vs. 5PT+NMTin	0.0165
	21	274.334	292.061	401.364	281.025	43.4244	205.92	97.7965	245.301	315.554	200.901	413.995	111.48	459.929	251.513	448.952	1021.59	1056.73	745.639	647.635	510.14	344.596	495.356	109.531	349.191	475.963	453.475	506.831	487.107	143.222	302.837		5PT&IR HFFF2+Vehicle vs. 5PT&IR HFFF2+NMTin	0.0479
	24	349.791	230.902	521.578	457.053	70.1151	293.127	109.254	350.993	309.429	276.895	364.398	119.215	407.314	142.891	388.616	1175.79	1139.4	1501.97	741.349	653.519	371.733	529.801	357.654	175.127	527.871	380.04	460.65	583.422	185.547	273.314

## Sheet: Ext Data Figure 7F
	Data
	0h	24h	48h	72h		Dunnett's multiple comparisons test
	1.05332	0.463822	0.273511	0.0963082		0h vs. 24h	<0.0001	Orindary One-way ANOVA Dunnet's Correction
	0.791717	0.474898	0.586367	0.0503651		0h vs. 48h	<0.0001
	0.663306	0.845908	0.673968	0.269334		0h vs. 72h	<0.0001
	0.890208	0.525033	0.650961	0.148588
	1.13872	0.659824	0.505952	0.0858369
	1.02713	0.419507	0.179091	0
	0.756961	0.149303	0.245012	0.0758725
	1.16015	0.416597	0.586166	0.0339328
	0.434993	0.320834	0.507829	0.252366
	0.899032	0.221051	0.215716	0.0912409
	0.456744	0.436047	0.39852	0.111773
	0.475172	0.629314	0.36049	0.0765111
	0.946021	0.327392	0.636132	0.0757002
	0.502986	0.657781	0.386001	0
	1.26545	0.804764	0.224888	0.104548
	0.661001	1.02962	0.740319
	0.854701	0.872493	0.309406
	0.577454	0.627724	0.361337
	0.498915	0.758332	0.253566
	0.832438		0.675371
	0.756239		0.684117
	0.59266		0.794647
	0.88899		0.390339
	0.489869		0.692259
	0.772834		0.683829
	1.17647		0.888889
	0.700483		0.736772
	0.711054		0.860547
	0.929422		0.284149
	0.787402		0.487805
	0.691372
	0.909467
	0.533944
	0.927429
	0.896535
	0.689358
	0.906963
	0.653195
	1.62225
	0.72478
	0.713315
	1.05145

## Sheet: Ext Data Figure 7G
	Data
	0h	24h	48h	72h			Dunnett's multiple comparisons test
	0.559579	0.162338	0.0841574	0.113379			0h vs. 24h	<0.0001	Orindary One-way ANOVA Dunnet's Correction
	0.426309	0.158299	0.0732959	0.0951475			0h vs. 48h	<0.0001
	0.504112	0.182899	0.252738	0			0h vs. 72h	<0.0001
	0.566496	0.243765	0.402976	0
	0.465839	0.274927	0.238095	0
	0.737424	0.279671	0.156705	0.0424628
	0.351446	0.0995355	0.0700035	0.0694444
	0.818926	0.133311	0.293083	0.109649
	0.265829	0.140365	0.232755	0
	0.43799	0.119027	0.0616333	0
	0.403009	0.269934	0.0853971	0
	0.190069	0.385708	0.0961307	0
	0.584307	0.163696	0.222646	0.0693001
	0.251493	0.38082	0.334534	0.122775
	0.529723	0.595526	0.149925	0.0406504
	0.354108	0.855378	0.370159	0
	0.522317	0.535742	0.154703	0.0537346
	0.502134	0.278989	0.271003	0.0554017
	0.390456	0.239473	0.158479	0
	0.56391		0.495272	0
	0.478951		0.505651	0
	0.433098		0.669176
	0.797812		0.292754
	0.311735		0.587372
	0.515222		0.543041
	0.741688		0.592593
	0.434783		0.602813
	0.51713		0.684025
	0.609933		0.22326
	0.347383		0.229555
	0.470133
	0.785449
	0.355962
	0.718757
	0.508844
	0.344679
	0.731422
	0.285773
	0.733874
	0.470127
	0.305707
	0.525723

## Sheet: Ext Data Figure 7H
	Vehicle	NMTi 600nM
	16.746	9.051			Unpaired two-tailed t test
	15.387	11.107			P value	0.1995
	14.836	11.142
	13.622	9.491
	7.007	8.161
	8.991	13.219
