# Supplementary material for: COPI vesicle formation and N-myristoylation are targetable vulnerabilities of senescent cells
Source: Nat Cell Biol. 2023 Nov 27;25(12):1804–20. doi: 10.1038/s41556-023-01287-6 (PMC10709147; doi:10.1038/s41556-023-01287-6)
Supplement: Supplementary file 21 — Statistical source data. [file 41556_2023_1287_MOESM21_ESM.xlsx]

## Sheet: ED8B
	Vehicle	NMTi		Statistical Test	Unpaired Two-tailed t-test
	0.636006	0.0976193		P value	<0.0001
	0.628446	0.0466136
	0.431901	0.203431
	0.53798	0.123341
	0.499421	0.0899685
	0.946159	0.0683655
		0.098865
		0.138837

## Sheet: ED8C
	Vehicle	NMTi		Statistical Test	Unpaired Two-tailed t-test
	1.14723	0.20743		P value	0.0014
	0.46568	0.24092
	0.97583	0.16642
	0.69403	0.22759
	0.5982	0.26127
	0.40934	0.4199
		0.36586
		0.29817

## Sheet: ED8D
	Vehicle	NMTi		Statistical Test	Unpaired Two-tailed t-test
	0.00347	0.00197		P value	0.0093
	0.00372	0.00196
	0.00452	0.00201
	0.00304	0.00209
	0.00234	0.00276
	0.00345	0.00292
		0.00335
		0.00183

## Sheet: ED8E
		Vehicle	NMTi
		0.00669	0.00369		Statistical Test	Unpaired Two-tailed t-test
		0.00474	0.00417		P value	0.0317
		0.00919	0.00565
		0.00637	0.00487
		0.00594	0.00516
		0.00585	0.0064
			0.0053
			0.00393

## Sheet: ED8F
	Vehicle	NMTi		Statistical Test	Unpaired Two-tailed t-test
	0.00217	0.00179		P value	0.0478
	0.00288	0.00147
	0.00189	0.00096
	0.00164	0.00118
	0.00195	0.00116
	0.00187	0.0009
		0.00275
		0.00117

## Sheet: ED8G
	Vehicle	NMTi		Statistical Test	Unpaired Two-tailed t-test
	0.60678	0.16919		P value	0.0015
	0.81428	0.42011
	1.19074	0.35973
	0.92835	0.20339
	0.55247	0.43356
	1.05789	0.4855
		0.69252
		0.46272

## Sheet: ED8H
	Vehicle	NMTi
	0.01072	0.00689		Statistical Test	Unpaired Two-tailed t-test
	0.00555	0.00254		P value	0.0301
	0.02236	0.00525
	0.0058	0.00653
	0.00987	0.00365
	0.01413	0.00462
		0.00389
		0.01045

## Sheet: ED8I
	Vehicle	NMTi		Statistical Test	Unpaired Two-tailed t-test
	0.00089	0.00018		P value	0.0102
	0.00032	0.00026
	0.00089	0.00058
	0.00084	0.00046
	0.00053	0.00022
	0.00106	0.00056
		0.00034
		0.00057

## Sheet: ED8J
	Vehicle	NMTi
	0.06235	0.02096		Statistical Test	Unpaired Two-tailed t-test
	0.05184	0.01629		P value	0.001
	0.06953	0.02394
	0.0376	0.02414
	0.03007	0.0151
	0.04217	0.0281
		0.03546
		0.02428
