# Supplementary material for: COPI vesicle formation and N-myristoylation are targetable vulnerabilities of senescent cells
Source: Nat Cell Biol. 2023 Nov 27;25(12):1804–20. doi: 10.1038/s41556-023-01287-6 (PMC10709147; doi:10.1038/s41556-023-01287-6)
Supplement: Supplementary file 22 — Statistical source data. [file 41556_2023_1287_MOESM22_ESM.xlsx]

## Sheet: ED9A
	Vehicle	NMTi		Statistical Test	Unpaired Two-tailed T-test
	0.32	0.23		P value	0.8506
	0.32	0.27
	0.3	0.3
	0.25	0.31
	0.28	0.26
	0.29	0.29
		0.32
		0.34

## Sheet: ED9B
	Vehicle	NMTi
	88	94
	47	131		Statistical Test	Unpaired Two-tailed T-test
	143	99		P value	0.8817
	99	85
	160	104
	104	71
		50
		193

## Sheet: ED9C
	Vehicle	NMTi			Statistical Test	Unpaired Two-tailed T-test
	34	15			P value	0.7291
	27	78
	23	17
	31	20
	54	37
	24	23
		17
		86

## Sheet: ED9D
	Vehicle	NMTi
	306	336		Statistical Test	Unpaired Two-tailed T-test
	356	952		P value	0.8668
	654	294
	380	292
	1290	322
	282	430
		314
		1150

## Sheet: ED9E
	Vehicle	NMTi		Statistical Test	Unpaired Two-tailed T-test
	0.2	0.19		P value	0.1584
	0.21	0.21
	0.16	0.2
	0.16	0.19
	0.17	0.2
	0.21	0.19
		0.2
		0.21

## Sheet: ED9F
	Vehicle	NMTi
	44	49		Statistical Test	Unpaired Two-tailed T-test
	42	47		P value	0.1431
	53	41
	50	46
	47	48
	59	48
		40
		41

## Sheet: ED9G
	Vehicle	NMTi
	20.5	22.9		Statistical Test	Unpaired Two-tailed T-test
	19.6	21.9		P value	0.1483
	24.7	19.1
	23.3	21.5
	21.9	22.4
	27.5	22.4
		18.7
		19.1

## Sheet: ED9H
	Vehicle	NMTi
	55.7	60		Statistical Test	Unpaired Two-tailed T-test
	53.6	133.8		P value	0.8661
	174.9	64.6
	75.2	96
	196.1	85.7
	75.7	124.3
		79.2
		161.4
