# Supplementary material for: COPI vesicle formation and N-myristoylation are targetable vulnerabilities of senescent cells
Source: Nat Cell Biol. 2023 Nov 27;25(12):1804–20. doi: 10.1038/s41556-023-01287-6 (PMC10709147; doi:10.1038/s41556-023-01287-6)
Supplement: Supplementary file 23 — Statistical source data. [file 41556_2023_1287_MOESM23_ESM.xlsx]

## Sheet: ED10A
		Chow+veh.	WD+veh.	WD+NMTi			Adjusted P value	Statistical Test
		37.7	39.9	36.1		WD+veh. vs. Chow+veh.	<0.0001	Ordinary One way ANOVA, Dunnet's Correction
		35	42	37		WD+veh. vs. WD+NMTi	0.1611
		34	38.9	42.8
		32.7	41.9	42.4
		33.1	45	36.7
		33.6	39	36
		39	47.1	40.8
		37	38.9	43
		39.1	48.2	41.3
		35.1	38.3	43.2
		33.5	38.4	34.3
		33.1	33.6	42
		34.8	40	34
		33.3	39.4	37.5
		34		32.3
